# Supplementary material for: (E)-4-Meth­oxy-N′-(2,4,5-tri­meth­oxy­benzyl­idene)benzohydrazide hemihydrate
Source: Acta Crystallogr Sect E Struct Rep Online. 2014 Jan 15;70(Pt 2):o150–1. doi: 10.1107/S1600536814000531 (PMC3998312; doi:10.1107/S1600536814000531)
Supplement: Supplementary file 1 [file e-70-0o150-sup1.cif]

##############################################################################
#                                                                            #
# This CIF contains the data in a paper accepted for publication in          #
# Acta Crystallographica Section E. It conforms to the requirements of       #
# Notes for Authors for Acta Crystallographica Section E, and has been       #
# peer reviewed under the auspices of the IUCr Commission on Journals.       #
#                                                                            #
# Full details of the Crystallographic Information File format               #
# are given in the paper "The Crystallographic Information File (CIF):       #
# a New Standard Archive File for Crystallography" by S. R. Hall, F. H.      #
# Allen and I. D. Brown [Acta Cryst. (1991), A47, 655-685].                  #
#                                                                            #
# The current version of the core CIF dictionary is obtainable from          #
# ftp://ftp.iucr.org/pub/cif_core.dic.                                       #
#                                                                            #
# Software is freely available for graphical display of the structure(s)     #
# in this CIF. For information consult the CIF software page                 #
# http://www.iucr.org/resources/cif/software.                                #
#                                                                            #
# This file may be used for bona fide research purposes within the           #
# scientific community so long as proper attribution is given to the journal # 
# article from which it was obtained.                                        #
#                                                                            #
##############################################################################
data_global
_audit_creation_method     'form.cif (version 2.0)'
_journal_data_validation_number     ?
_journal_date_recd_electronic     2013-12-12
_journal_date_accepted     2014-01-09
_journal_name_full     'Acta Crystallographica, Section E'
_journal_year     2014
_journal_volume     70
_journal_issue      2
_journal_page_first     o150
_journal_page_last     o151
_journal_paper_category     QO
_journal_paper_doi     10.1107/S1600536814000531
_journal_coeditor_code     LH5678
_publ_contact_author_name     'Assoc.Prof. Dr. Suchada Chantrapromma'
_publ_contact_author_address
;
      Department of Chemistry
      Faculty of Science
      Prince of Songkla University
      Hat-Yai, Songkhla 90112
      THAILAND
;
_publ_contact_author_email     'suchada.c@psu.ac.th'
_publ_contact_author_fax     '66 74 212918'
_publ_contact_author_phone     '66 74 288447'
_publ_section_title
;
(<i>E</i>)-4-Methoxy-<i>N</i>'-(2,4,5-trimethoxybenzylidene)benzohydrazide
hemihydrate
;
loop_
    _publ_author_name
    _publ_author_footnote
    _publ_author_address
    'Suchada Chantrapromma'
;
      Thomson Reuters ResearcherID: A-5085-2009.
;
;     Department of Chemistry
      Faculty of Science
      Prince of Songkla University
      Hat-Yai, Songkhla 90112
      Thailand
;
    'Nawong Boonnak' ?
;     Faculty of Traditional Thai Medicine
      Prince of Songkla University
      Hat-Yai, Songkhla 90112
      Thailand
;
    'Jirapa Horkaew' ?
;  Department of Chemistry
   Faculty of Science
   Prince of Songkla University
   Hat-Yai, Songkhla 90112
   Thailand
;
    'Ching Kheng Quah' ?
;     X-ray Crystallography Unit
      School of Physics
      Universiti Sains Malaysia
      11800 USM, Penang
      Malaysia
;
    'Hoong-Kun Fun'
;
      Thomson Reuters ResearcherID: A-3561-2009.
      Additional correspondence author, e-mail: hkfun@usm.my.
;
;     X-ray Crystallography Unit
      School of Physics
      Universiti Sains Malaysia
      11800 USM, Penang
      Malaysia
;
data_I
_database_code_depnum_ccdc_archive 'CCDC 898495'
_audit_creation_method     SHELXL-97
_chemical_name_systematic
;
(<i>E</i>)-4-Methoxy-<i>N</i>'-(2,4,5-trimethoxybenzylidene)benzohydrazide
hemihydrate
;
_chemical_name_common     ?
_chemical_formula_moiety     'C18 H20 N2 O5, 0.5(H2 O)'
_chemical_formula_sum     'C18 H21 N2 O5.5'
_chemical_formula_iupac     'C18 H20 N2 O5, 0.5H2 O'
_chemical_formula_weight     353.37
_chemical_melting_point_gt     ?
_chemical_melting_point_lt     ?
_symmetry_cell_setting     monoclinic
_symmetry_space_group_name_H-M     'P 21/c'
_symmetry_space_group_name_Hall     '-P 2ybc'
loop_
    _symmetry_equiv_pos_as_xyz
    'x, y, z'
    '-x, y+1/2, -z+1/2'
    '-x, -y, -z'
    'x, -y-1/2, z-1/2'
_cell_length_a     13.4405(3)
_cell_length_b     16.9172(3)
_cell_length_c     7.6841(2)
_cell_angle_alpha     90.00
_cell_angle_beta     96.0840(10)
_cell_angle_gamma     90.00
_cell_volume     1737.34(7)
_cell_formula_units_Z     4
_cell_measurement_reflns_used     4606
_cell_measurement_theta_min     1.94
_cell_measurement_theta_max     29.00
_cell_measurement_temperature     100
_exptl_crystal_description     Plate
_exptl_crystal_colour     Colorless
_exptl_crystal_size_max     0.28
_exptl_crystal_size_mid     0.18
_exptl_crystal_size_min     0.08
_exptl_crystal_density_diffrn     1.351
_exptl_crystal_density_meas     ?
_exptl_crystal_density_method     'not measured'
_exptl_crystal_F_000     748
_exptl_absorpt_coefficient_mu     0.101
_exptl_absorpt_correction_type     multi-scan
_exptl_absorpt_process_details     '(SADABS; Bruker, 2009)'
_exptl_absorpt_correction_T_min     0.9719
_exptl_absorpt_correction_T_max     0.9917
_exptl_special_details
;
The data was collected with the Oxford Cyrosystem Cobra low-temperature
attachment.
;
_diffrn_ambient_temperature     100.00(10)
_diffrn_radiation_type     MoK\a
_diffrn_radiation_wavelength     0.71073
_diffrn_radiation_source     'fine-focus sealed tube'
_diffrn_radiation_monochromator     graphite
_diffrn_measurement_device_type
;
Bruker SMART APEXII CCD area-detector
;
_diffrn_measurement_method     '\w scans'
_diffrn_detector_area_resol_mean     8.33
_diffrn_reflns_number     13808
_diffrn_reflns_av_R_equivalents     0.0440
_diffrn_reflns_av_sigmaI/netI     0.0675
_diffrn_reflns_theta_min     1.94
_diffrn_reflns_theta_max     29.00
_diffrn_reflns_theta_full     29.00
_diffrn_measured_fraction_theta_max     0.995
_diffrn_measured_fraction_theta_full     0.995
_diffrn_reflns_limit_h_min     -17
_diffrn_reflns_limit_h_max     18
_diffrn_reflns_limit_k_min     -20
_diffrn_reflns_limit_k_max     23
_diffrn_reflns_limit_l_min     -10
_diffrn_reflns_limit_l_max     10
_diffrn_standards_number     0
_diffrn_standards_interval_count     ?
_diffrn_standards_interval_time     ?
_diffrn_standards_decay_%     ?
_refine_special_details
;
 Refinement of F^2^ against ALL reflections.  The weighted R-factor wR and
 goodness of fit S are based on F^2^, conventional R-factors R are based
 on F, with F set to zero for negative F^2^. The threshold expression of
 F^2^ > 2sigma(F^2^) is used only for calculating R-factors(gt) etc. and is
 not relevant to the choice of reflections for refinement.  R-factors based
 on F^2^ are statistically about twice as large as those based on F, and R-
 factors based on ALL data will be even larger.
;
_reflns_number_total     4606
_reflns_number_gt     2993
_reflns_threshold_expression     I>2\s(I)
_refine_ls_structure_factor_coef     Fsqd
_refine_ls_matrix_type     full
_refine_ls_R_factor_all     0.1035
_refine_ls_R_factor_gt     0.0591
_refine_ls_wR_factor_gt     0.1192
_refine_ls_wR_factor_ref     0.1378
_refine_ls_goodness_of_fit_ref     1.038
_refine_ls_restrained_S_all     1.014
_refine_ls_number_reflns     4606
_refine_ls_number_parameters     293
_refine_ls_number_restraints     264
_refine_ls_hydrogen_treatment     mixed
_refine_ls_weighting_scheme     calc
_refine_ls_weighting_details
         'calc w=1/[\s^2^(Fo^2^)+(0.0568P)^2^+0.4400P] where P=(Fo^2^+2Fc^2^)/3'
_atom_sites_solution_hydrogens     geom
_atom_sites_solution_primary     direct
_atom_sites_solution_secondary     difmap
_refine_ls_shift/su_max     0.001
_refine_ls_shift/su_mean     0.001
_refine_diff_density_max     0.343
_refine_diff_density_min     -0.306
_refine_ls_extinction_method     none
_refine_ls_extinction_coef     ?
loop_
    _atom_type_symbol
    _atom_type_description
    _atom_type_scat_dispersion_real
    _atom_type_scat_dispersion_imag
    _atom_type_scat_source
    'C' 'C' 0.0033 0.0016
                         'International Tables Vol C Tables 4.2.6.8 and 6.1.1.4'
    'H' 'H' 0.0000 0.0000
                         'International Tables Vol C Tables 4.2.6.8 and 6.1.1.4'
    'N' 'N' 0.0061 0.0033
                         'International Tables Vol C Tables 4.2.6.8 and 6.1.1.4'
    'O' 'O' 0.0106 0.0060
                         'International Tables Vol C Tables 4.2.6.8 and 6.1.1.4'
_computing_data_collection     'APEX2 (Bruker, 2009)'
_computing_cell_refinement     'SAINT (Bruker, 2009)'
_computing_data_reduction     'SAINT (Bruker, 2009)'
_computing_structure_solution     'SHELXTL (Sheldrick, 2008)'
_computing_structure_refinement     'SHELXTL (Sheldrick, 2008)'
_computing_molecular_graphics     'SHELXTL (Sheldrick, 2008)'
_computing_publication_material
;
SHELXTL (Sheldrick, 2008), PLATON (Spek, 2009) and publCIF
(Westrip, 2010)
;
loop_
    _atom_site_type_symbol
    _atom_site_label
    _atom_site_fract_x
    _atom_site_fract_y
    _atom_site_fract_z
    _atom_site_U_iso_or_equiv
    _atom_site_adp_type
    _atom_site_calc_flag
    _atom_site_refinement_flags
    _atom_site_occupancy
    _atom_site_symmetry_multiplicity
    _atom_site_disorder_assembly
    _atom_site_disorder_group
    O O1 0.29968(9) 0.15688(7) 1.03678(15) 0.0175(3) Uani d . 1 1 A .
    O O3 0.55282(9) 0.46403(8) 0.75008(15) 0.0213(3) Uani d . 1 1 . .
    O O4 0.78081(9) 0.49186(8) 1.28062(16) 0.0217(3) Uani d . 1 1 . .
    O O5 0.69285(10) 0.37759(8) 1.42709(16) 0.0244(3) Uani d . 1 1 . .
    N N1 0.32902(11) 0.25582(9) 0.8489(2) 0.0163(3) Uani d . 1 1 A .
    H H1N1 0.3183(16) 0.2756(13) 0.741(3) 0.033(6) Uiso d . 1 1 . .
    N N2 0.41000(11) 0.28402(9) 0.95977(18) 0.0166(3) Uani d . 1 1 . .
    O O2A -0.0765(6) 0.0960(5) 0.4836(12) 0.0297(14) Uani d PDU 0.54(2) 1 A 1
    C C1A 0.1810(10) 0.1723(12) 0.787(2) 0.0149(6) Uani d PDU 0.54(2) 1 A 1
    C C2A 0.1424(9) 0.0957(10) 0.8016(18) 0.0163(10) Uani d PDU 0.54(2) 1 A 1
    H H2BA 0.1757 0.0602 0.8798 0.020 Uiso calc PR 0.54(2) 1 A 1
    C C3A 0.0560(8) 0.0726(7) 0.7023(13) 0.0183(15) Uani d PDU 0.54(2) 1 A 1
    H H3BA 0.0312 0.0218 0.7142 0.022 Uiso calc PR 0.54(2) 1 A 1
    C C4A 0.0057(6) 0.1252(6) 0.5839(14) 0.0202(15) Uani d PDU 0.54(2) 1 A 1
    C C5A 0.0422(10) 0.2013(7) 0.569(2) 0.0203(7) Uani d PDU 0.54(2) 1 A 1
    H H5BA 0.0086 0.2369 0.4910 0.024 Uiso calc PR 0.54(2) 1 A 1
    C C6A 0.1292(12) 0.2241(10) 0.670(3) 0.0159(8) Uani d PDU 0.54(2) 1 A 1
    H H6BA 0.1532 0.2753 0.6597 0.019 Uiso calc PR 0.54(2) 1 A 1
    C C15A -0.1282(7) 0.1466(6) 0.3551(17) 0.043(2) Uani d PDU 0.54(2) 1 A 1
    H H15D -0.1855 0.1194 0.2988 0.065 Uiso calc PR 0.54(2) 1 A 1
    H H15E -0.0842 0.1607 0.2694 0.065 Uiso calc PR 0.54(2) 1 A 1
    H H15F -0.1495 0.1935 0.4107 0.065 Uiso calc PR 0.54(2) 1 A 1
    O O2B -0.0920(6) 0.1119(6) 0.5300(14) 0.0279(16) Uani d PDU 0.46(2) 1 A 2
    C C1B 0.1849(12) 0.1741(14) 0.783(3) 0.0149(6) Uani d PDU 0.46(2) 1 A 2
    C C2B 0.1382(10) 0.1019(12) 0.816(2) 0.0163(10) Uani d PDU 0.46(2) 1 A 2
    H H2AA 0.1695 0.0664 0.8959 0.020 Uiso calc PR 0.46(2) 1 A 2
    C C3B 0.0463(9) 0.0839(8) 0.7286(16) 0.023(2) Uani d PDU 0.46(2) 1 A 2
    H H3AA 0.0154 0.0363 0.7508 0.028 Uiso calc PR 0.46(2) 1 A 2
    C C4B -0.0008(8) 0.1368(8) 0.6073(17) 0.0228(18) Uani d PDU 0.46(2) 1 A 2
    C C5B 0.0434(12) 0.2084(8) 0.575(2) 0.0203(7) Uani d PDU 0.46(2) 1 A 2
    H H5AA 0.0117 0.2440 0.4952 0.024 Uiso calc PR 0.46(2) 1 A 2
    C C6B 0.1360(14) 0.2261(12) 0.664(3) 0.0159(8) Uani d PDU 0.46(2) 1 A 2
    H H6AA 0.1660 0.2742 0.6431 0.019 Uiso calc PR 0.46(2) 1 A 2
    C C15B -0.1472(7) 0.1666(6) 0.4161(15) 0.034(2) Uani d PDU 0.46(2) 1 A 2
    H H15A -0.2100 0.1434 0.3716 0.051 Uiso calc PR 0.46(2) 1 A 2
    H H15B -0.1096 0.1793 0.3204 0.051 Uiso calc PR 0.46(2) 1 A 2
    H H15C -0.1592 0.2139 0.4796 0.051 Uiso calc PR 0.46(2) 1 A 2
    C C7 0.27597(13) 0.19396(10) 0.8996(2) 0.0150(4) Uani d D 1 1 . .
    C C8 0.45543(12) 0.34220(10) 0.8953(2) 0.0157(4) Uani d . 1 1 . .
    H H8A 0.4335 0.3599 0.7832 0.019 Uiso calc R 1 1 . .
    C C9 0.54027(13) 0.38105(10) 0.9932(2) 0.0158(4) Uani d . 1 1 . .
    C C10 0.58893(13) 0.44309(10) 0.9176(2) 0.0164(4) Uani d . 1 1 . .
    C C11 0.67034(13) 0.48128(11) 1.0102(2) 0.0180(4) Uani d . 1 1 . .
    H H11A 0.7027 0.5222 0.9581 0.022 Uiso calc R 1 1 . .
    C C12 0.70267(13) 0.45794(11) 1.1801(2) 0.0176(4) Uani d . 1 1 . .
    C C13 0.65430(13) 0.39560(11) 1.2589(2) 0.0184(4) Uani d . 1 1 . .
    C C14 0.57447(13) 0.35826(10) 1.1662(2) 0.0175(4) Uani d . 1 1 . .
    H H14A 0.5424 0.3172 1.2185 0.021 Uiso calc R 1 1 . .
    C C16 0.60554(14) 0.52397(12) 0.6663(2) 0.0235(4) Uani d . 1 1 . .
    H H16A 0.5719 0.5343 0.5521 0.035 Uiso calc R 1 1 . .
    H H16B 0.6725 0.5064 0.6556 0.035 Uiso calc R 1 1 . .
    H H16C 0.6076 0.5715 0.7350 0.035 Uiso calc R 1 1 . .
    C C17 0.83064(14) 0.55583(11) 1.2041(2) 0.0209(4) Uani d . 1 1 . .
    H H17A 0.8844 0.5746 1.2859 0.031 Uiso calc R 1 1 . .
    H H17B 0.7839 0.5980 1.1752 0.031 Uiso calc R 1 1 . .
    H H17C 0.8570 0.5378 1.0998 0.031 Uiso calc R 1 1 . .
    C C18 0.64432(16) 0.31540(13) 1.5103(3) 0.0299(5) Uani d . 1 1 . .
    H H18A 0.6775 0.3071 1.6257 0.045 Uiso calc R 1 1 . .
    H H18B 0.6470 0.2678 1.4430 0.045 Uiso calc R 1 1 . .
    H H18C 0.5757 0.3295 1.5181 0.045 Uiso calc R 1 1 . .
    O O1W 0.9194(3) 0.3907(3) 0.5262(5) 0.0688(12) Uani d P 0.50 1 . .
    H H2W1 0.8632 0.3689 0.5354 0.103 Uiso d PR 0.50 1 . .
    H H1W1 0.9088 0.4310 0.4608 0.103 Uiso d PR 0.50 1 . .
loop_
    _atom_site_aniso_label
    _atom_site_aniso_U_11
    _atom_site_aniso_U_22
    _atom_site_aniso_U_33
    _atom_site_aniso_U_12
    _atom_site_aniso_U_13
    _atom_site_aniso_U_23
    O1 0.0241(7) 0.0158(6) 0.0120(6) 0.0003(6) -0.0013(5) 0.0002(5)
    O3 0.0216(7) 0.0246(7) 0.0166(7) -0.0069(6) -0.0028(5) 0.0070(6)
    O4 0.0245(7) 0.0180(7) 0.0211(7) -0.0073(6) -0.0048(5) 0.0000(6)
    O5 0.0314(7) 0.0232(7) 0.0163(7) -0.0086(6) -0.0079(5) 0.0035(6)
    N1 0.0190(8) 0.0170(8) 0.0118(7) -0.0027(7) -0.0037(6) 0.0008(6)
    N2 0.0177(7) 0.0174(8) 0.0139(7) -0.0015(7) -0.0017(6) -0.0021(6)
    O2A 0.023(2) 0.030(3) 0.033(3) -0.0094(18) -0.0111(19) 0.008(2)
    C1A 0.0169(11) 0.0155(12) 0.0127(9) -0.0008(9) 0.0028(9) -0.0026(8)
    C2A 0.0180(11) 0.016(2) 0.0148(18) 0.0016(11) 0.0013(12) 0.0020(15)
    C3A 0.020(2) 0.013(3) 0.021(3) -0.002(2) 0.003(2) 0.000(2)
    C4A 0.017(2) 0.020(3) 0.023(3) -0.009(2) -0.0001(19) 0.001(2)
    C5A 0.0193(9) 0.0210(18) 0.0199(12) 0.0010(11) -0.0009(8) 0.0044(14)
    C6A 0.0162(17) 0.0156(11) 0.0162(13) -0.0025(10) 0.0032(13) 0.0015(9)
    C15A 0.032(3) 0.039(4) 0.052(5) -0.013(3) -0.025(3) 0.018(4)
    O2B 0.020(2) 0.029(3) 0.032(3) -0.010(2) -0.010(2) 0.010(2)
    C1B 0.0169(11) 0.0155(12) 0.0127(9) -0.0008(9) 0.0028(9) -0.0026(8)
    C2B 0.0180(11) 0.016(2) 0.0148(18) 0.0016(11) 0.0013(12) 0.0020(15)
    C3B 0.022(3) 0.023(4) 0.026(3) -0.008(3) 0.002(3) 0.001(3)
    C4B 0.018(2) 0.026(3) 0.023(3) -0.002(2) -0.004(2) 0.004(3)
    C5B 0.0193(9) 0.0210(18) 0.0199(12) 0.0010(11) -0.0009(8) 0.0044(14)
    C6B 0.0162(17) 0.0156(11) 0.0162(13) -0.0025(10) 0.0032(13) 0.0015(9)
    C15B 0.024(3) 0.039(4) 0.037(4) -0.012(3) -0.012(3) 0.012(3)
    C7 0.0175(8) 0.0145(9) 0.0132(8) 0.0023(7) 0.0022(6) -0.0040(7)
    C8 0.0170(8) 0.0167(9) 0.0133(8) 0.0021(8) 0.0004(6) 0.0002(7)
    C9 0.0166(8) 0.0148(9) 0.0155(9) 0.0013(7) -0.0001(6) -0.0022(7)
    C10 0.0180(9) 0.0147(9) 0.0159(9) 0.0033(7) -0.0008(7) -0.0001(7)
    C11 0.0181(9) 0.0146(9) 0.0212(9) -0.0003(8) 0.0019(7) 0.0006(8)
    C12 0.0176(9) 0.0145(9) 0.0199(9) -0.0005(7) -0.0018(7) -0.0038(7)
    C13 0.0232(9) 0.0176(9) 0.0136(9) 0.0007(8) -0.0019(7) -0.0024(8)
    C14 0.0202(9) 0.0135(9) 0.0186(9) -0.0005(8) 0.0013(7) 0.0002(7)
    C16 0.0239(10) 0.0267(11) 0.0194(10) -0.0063(9) 0.0004(8) 0.0054(8)
    C17 0.0220(10) 0.0163(10) 0.0244(10) -0.0040(8) 0.0013(8) -0.0029(8)
    C18 0.0416(12) 0.0283(11) 0.0175(10) -0.0129(10) -0.0073(8) 0.0045(9)
    O1W 0.059(2) 0.083(3) 0.064(3) 0.011(2) 0.006(2) 0.031(2)
_geom_special_details
;
 All esds (except the esd in the dihedral angle between two l.s. planes)
 are estimated using the full covariance matrix.  The cell esds are taken
 into account individually in the estimation of esds in distances, angles
 and torsion angles; correlations between esds in cell parameters are only
 used when they are defined by crystal symmetry.  An approximate (isotropic)
 treatment of cell esds is used for estimating esds involving l.s. planes.
;
loop_
    _geom_bond_atom_site_label_1
    _geom_bond_atom_site_label_2
    _geom_bond_site_symmetry_2
    _geom_bond_distance
    _geom_bond_publ_flag
    O1 C7 . 1.239(2) ?
    O3 C10 . 1.373(2) ?
    O3 C16 . 1.429(2) ?
    O4 C12 . 1.363(2) ?
    O4 C17 . 1.431(2) ?
    O5 C13 . 1.375(2) ?
    O5 C18 . 1.425(2) ?
    N1 C7 . 1.347(2) ?
    N1 N2 . 1.393(2) ?
    N1 H1N1 . 0.89(2) ?
    N2 C8 . 1.285(2) ?
    O2A C4A . 1.370(5) ?
    O2A C15A . 1.430(5) ?
    C1A C6A . 1.387(5) ?
    C1A C2A . 1.404(5) ?
    C1A C7 . 1.511(7) ?
    C2A C3A . 1.377(5) ?
    C2A H2BA . 0.9300 ?
    C3A C4A . 1.395(5) ?
    C3A H3BA . 0.9300 ?
    C4A C5A . 1.388(5) ?
    C5A C6A . 1.389(5) ?
    C5A H5BA . 0.9300 ?
    C6A H6BA . 0.9300 ?
    C15A H15D . 0.9600 ?
    C15A H15E . 0.9600 ?
    C15A H15F . 0.9600 ?
    O2B C4B . 1.371(5) ?
    O2B C15B . 1.427(6) ?
    C1B C6B . 1.384(6) ?
    C1B C2B . 1.408(6) ?
    C1B C7 . 1.475(9) ?
    C2B C3B . 1.374(6) ?
    C2B H2AA . 0.9300 ?
    C3B C4B . 1.395(6) ?
    C3B H3AA . 0.9300 ?
    C4B C5B . 1.383(6) ?
    C5B C6B . 1.388(6) ?
    C5B H5AA . 0.9300 ?
    C6B H6AA . 0.9300 ?
    C15B H15A . 0.9600 ?
    C15B H15B . 0.9600 ?
    C15B H15C . 0.9600 ?
    C8 C9 . 1.455(2) ?
    C8 H8A . 0.9300 ?
    C9 C10 . 1.395(3) ?
    C9 C14 . 1.413(2) ?
    C10 C11 . 1.398(2) ?
    C11 C12 . 1.389(2) ?
    C11 H11A . 0.9300 ?
    C12 C13 . 1.409(3) ?
    C13 C14 . 1.377(2) ?
    C14 H14A . 0.9300 ?
    C16 H16A . 0.9600 ?
    C16 H16B . 0.9600 ?
    C16 H16C . 0.9600 ?
    C17 H17A . 0.9600 ?
    C17 H17B . 0.9600 ?
    C17 H17C . 0.9600 ?
    C18 H18A . 0.9600 ?
    C18 H18B . 0.9600 ?
    C18 H18C . 0.9600 ?
    O1W H2W1 . 0.8500 ?
    O1W H1W1 . 0.8500 ?
loop_
    _geom_angle_atom_site_label_1
    _geom_angle_atom_site_label_2
    _geom_angle_atom_site_label_3
    _geom_angle_site_symmetry_1
    _geom_angle_site_symmetry_3
    _geom_angle
    _geom_angle_publ_flag
    C10 O3 C16 . . 117.55(14) ?
    C12 O4 C17 . . 116.85(14) ?
    C13 O5 C18 . . 116.14(14) ?
    C7 N1 N2 . . 119.49(15) ?
    C7 N1 H1N1 . . 121.5(14) ?
    N2 N1 H1N1 . . 118.6(14) ?
    C8 N2 N1 . . 113.50(15) ?
    C4A O2A C15A . . 118.5(5) ?
    C6A C1A C2A . . 118.2(5) ?
    C6A C1A C7 . . 123.6(11) ?
    C2A C1A C7 . . 118.2(11) ?
    C3A C2A C1A . . 120.9(6) ?
    C3A C2A H2BA . . 119.6 ?
    C1A C2A H2BA . . 119.6 ?
    C2A C3A C4A . . 120.2(5) ?
    C2A C3A H3BA . . 119.9 ?
    C4A C3A H3BA . . 119.9 ?
    O2A C4A C5A . . 123.9(6) ?
    O2A C4A C3A . . 116.4(5) ?
    C5A C4A C3A . . 119.7(5) ?
    C4A C5A C6A . . 119.6(6) ?
    C4A C5A H5BA . . 120.2 ?
    C6A C5A H5BA . . 120.2 ?
    C1A C6A C5A . . 121.4(6) ?
    C1A C6A H6BA . . 119.3 ?
    C5A C6A H6BA . . 119.3 ?
    C4B O2B C15B . . 116.7(6) ?
    C6B C1B C2B . . 118.5(6) ?
    C6B C1B C7 . . 124.2(13) ?
    C2B C1B C7 . . 116.6(13) ?
    C3B C2B C1B . . 120.1(7) ?
    C3B C2B H2AA . . 119.9 ?
    C1B C2B H2AA . . 119.9 ?
    C2B C3B C4B . . 120.2(6) ?
    C2B C3B H3AA . . 119.9 ?
    C4B C3B H3AA . . 119.9 ?
    O2B C4B C5B . . 124.9(7) ?
    O2B C4B C3B . . 114.5(7) ?
    C5B C4B C3B . . 120.6(6) ?
    C4B C5B C6B . . 118.7(7) ?
    C4B C5B H5AA . . 120.7 ?
    C6B C5B H5AA . . 120.7 ?
    C1B C6B C5B . . 121.9(7) ?
    C1B C6B H6AA . . 119.1 ?
    C5B C6B H6AA . . 119.1 ?
    O2B C15B H15A . . 109.5 ?
    O2B C15B H15B . . 109.5 ?
    H15A C15B H15B . . 109.5 ?
    O2B C15B H15C . . 109.5 ?
    H15A C15B H15C . . 109.5 ?
    H15B C15B H15C . . 109.5 ?
    O1 C7 N1 . . 122.91(16) ?
    O1 C7 C1B . . 121.5(9) ?
    N1 C7 C1B . . 115.6(9) ?
    O1 C7 C1A . . 119.5(8) ?
    N1 C7 C1A . . 117.6(8) ?
    N2 C8 C9 . . 121.65(16) ?
    N2 C8 H8A . . 119.2 ?
    C9 C8 H8A . . 119.2 ?
    C10 C9 C14 . . 118.47(16) ?
    C10 C9 C8 . . 120.03(16) ?
    C14 C9 C8 . . 121.49(16) ?
    O3 C10 C9 . . 116.72(15) ?
    O3 C10 C11 . . 122.50(16) ?
    C9 C10 C11 . . 120.77(16) ?
    C12 C11 C10 . . 119.79(17) ?
    C12 C11 H11A . . 120.1 ?
    C10 C11 H11A . . 120.1 ?
    O4 C12 C11 . . 123.95(16) ?
    O4 C12 C13 . . 115.79(16) ?
    C11 C12 C13 . . 120.25(16) ?
    O5 C13 C14 . . 125.45(16) ?
    O5 C13 C12 . . 115.12(15) ?
    C14 C13 C12 . . 119.43(16) ?
    C13 C14 C9 . . 121.28(17) ?
    C13 C14 H14A . . 119.4 ?
    C9 C14 H14A . . 119.4 ?
    O3 C16 H16A . . 109.5 ?
    O3 C16 H16B . . 109.5 ?
    H16A C16 H16B . . 109.5 ?
    O3 C16 H16C . . 109.5 ?
    H16A C16 H16C . . 109.5 ?
    H16B C16 H16C . . 109.5 ?
    O4 C17 H17A . . 109.5 ?
    O4 C17 H17B . . 109.5 ?
    H17A C17 H17B . . 109.5 ?
    O4 C17 H17C . . 109.5 ?
    H17A C17 H17C . . 109.5 ?
    H17B C17 H17C . . 109.5 ?
    O5 C18 H18A . . 109.5 ?
    O5 C18 H18B . . 109.5 ?
    H18A C18 H18B . . 109.5 ?
    O5 C18 H18C . . 109.5 ?
    H18A C18 H18C . . 109.5 ?
    H18B C18 H18C . . 109.5 ?
    H2W1 O1W H1W1 . . 107.7 ?
loop_
    _geom_torsion_atom_site_label_1
    _geom_torsion_atom_site_label_2
    _geom_torsion_atom_site_label_3
    _geom_torsion_atom_site_label_4
    _geom_torsion_site_symmetry_1
    _geom_torsion_site_symmetry_2
    _geom_torsion_site_symmetry_3
    _geom_torsion_site_symmetry_4
    _geom_torsion
    _geom_torsion_publ_flag
    C7 N1 N2 C8 . . . . 178.86(15) ?
    C6A C1A C2A C3A . . . . 0.6(2) ?
    C7 C1A C2A C3A . . . . 179.9(16) ?
    C1A C2A C3A C4A . . . . 0.3(2) ?
    C15A O2A C4A C5A . . . . 0.1(11) ?
    C15A O2A C4A C3A . . . . -177.4(7) ?
    C2A C3A C4A O2A . . . . 176.5(10) ?
    C2A C3A C4A C5A . . . . -1.0(5) ?
    O2A C4A C5A C6A . . . . -176.6(11) ?
    C3A C4A C5A C6A . . . . 0.8(6) ?
    C2A C1A C6A C5A . . . . -0.9(5) ?
    C7 C1A C6A C5A . . . . 179.9(17) ?
    C4A C5A C6A C1A . . . . 0.2(6) ?
    C6B C1B C2B C3B . . . . 0.6(2) ?
    C7 C1B C2B C3B . . . . 171.5(18) ?
    C1B C2B C3B C4B . . . . 0.4(3) ?
    C15B O2B C4B C5B . . . . -4.0(12) ?
    C15B O2B C4B C3B . . . . 174.8(7) ?
    C2B C3B C4B O2B . . . . -179.9(11) ?
    C2B C3B C4B C5B . . . . -1.1(5) ?
    O2B C4B C5B C6B . . . . 179.5(13) ?
    C3B C4B C5B C6B . . . . 0.8(7) ?
    C2B C1B C6B C5B . . . . -0.8(5) ?
    C7 C1B C6B C5B . . . . -171(2) ?
    C4B C5B C6B C1B . . . . 0.1(7) ?
    N2 N1 C7 O1 . . . . -5.0(2) ?
    N2 N1 C7 C1B . . . . 173.2(12) ?
    N2 N1 C7 C1A . . . . 172.1(10) ?
    C6B C1B C7 O1 . . . . 157.6(8) ?
    C2B C1B C7 O1 . . . . -12.7(18) ?
    C6B C1B C7 N1 . . . . -20.6(15) ?
    C2B C1B C7 N1 . . . . 169.0(8) ?
    C6B C1B C7 C1A . . . .  13E1(5)
                                   ?
    C2B C1B C7 C1A . . . .  -4E1(5)
                                   ?
    C6A C1A C7 O1 . . . . 156.2(7) ?
    C2A C1A C7 O1 . . . . -23.0(15) ?
    C6A C1A C7 N1 . . . . -21.0(13) ?
    C2A C1A C7 N1 . . . . 159.8(7) ?
    C6A C1A C7 C1B . . . .  -5E1(5)
                                   ?
    C2A C1A C7 C1B . . . .  13E1(5)
                                   ?
    N1 N2 C8 C9 . . . . 178.38(15) ?
    N2 C8 C9 C10 . . . . 178.79(16) ?
    N2 C8 C9 C14 . . . . -2.2(3) ?
    C16 O3 C10 C9 . . . . -176.08(16) ?
    C16 O3 C10 C11 . . . . 3.9(2) ?
    C14 C9 C10 O3 . . . . -179.31(15) ?
    C8 C9 C10 O3 . . . . -0.2(2) ?
    C14 C9 C10 C11 . . . . 0.7(3) ?
    C8 C9 C10 C11 . . . . 179.74(16) ?
    O3 C10 C11 C12 . . . . 179.27(16) ?
    C9 C10 C11 C12 . . . . -0.7(3) ?
    C17 O4 C12 C11 . . . . 0.7(2) ?
    C17 O4 C12 C13 . . . . -179.46(15) ?
    C10 C11 C12 O4 . . . . -179.64(16) ?
    C10 C11 C12 C13 . . . . 0.5(3) ?
    C18 O5 C13 C14 . . . . -0.6(3) ?
    C18 O5 C13 C12 . . . . 179.22(16) ?
    O4 C12 C13 O5 . . . . 0.0(2) ?
    C11 C12 C13 O5 . . . . 179.89(16) ?
    O4 C12 C13 C14 . . . . 179.86(16) ?
    C11 C12 C13 C14 . . . . -0.3(3) ?
    O5 C13 C14 C9 . . . . -179.94(16) ?
    C12 C13 C14 C9 . . . . 0.2(3) ?
    C10 C9 C14 C13 . . . . -0.4(3) ?
    C8 C9 C14 C13 . . . . -179.49(16) ?
loop_
    _geom_hbond_atom_site_label_D
    _geom_hbond_atom_site_label_H
    _geom_hbond_atom_site_label_A
    _geom_hbond_site_symmetry_A
    _geom_hbond_distance_DH
    _geom_hbond_distance_HA
    _geom_hbond_distance_DA
    _geom_hbond_angle_DHA
    _geom_hbond_publ_flag
    N1 H1N1 O1 4_565 0.89(2) 1.94(2) 2.8086(19) 166(2) y
    O1W H2W1 O5 1_554 0.85 2.36 3.068(4) 141 y
    O1W H1W1 O4 1_554 0.85 2.33 3.036(5) 141 y
    C6A H6BA O1 4_565 0.93 2.55 3.294(17) 138 y
    C8 H8A O1 4_565 0.93 2.49 3.2786(19) 143 y
_iucr_refine_instructions_details
;
TITL bj10m in  P21/c (100K)
CELL  0.71073   13.4405   16.9172    7.6841    90.000    96.084    90.000
ZERR  4           0.0003    0.0003    0.0002     0.000     0.001     0.000
LATT   1
SYMM             - X ,    0.50000 + Y ,    0.50000 - Z
SFAC  C H N O
UNIT  72 84 8 22
L.S. 20
FMAP 2  3 60
PLAN -20
ACTA
BOND $H
OMIT -4 58
SIZE 0.083 0.176 0.284
DFIX 1.50 0.01 C7 C1A
FLAT 0.01 C1A > C6A
FLAT 0.01 C1B > C6B
EADP C1A C1B
EADP C6A C6B
EADP C5A C5B
EADP C2A C2B
SIMU 0.01 O2A > C15B
CONF
WGHT    0.056800    0.440000
FVAR       0.43158   0.53754
O1    4    0.299678    0.156877    1.036776    11.00000    0.02413    0.01579 =
         0.01198    0.00019   -0.00128    0.00026
O3    4    0.552818    0.464034    0.750078    11.00000    0.02158    0.02455 =
         0.01663    0.00703   -0.00281   -0.00686
O4    4    0.780807    0.491863    1.280623    11.00000    0.02446    0.01797 =
         0.02107    0.00003   -0.00478   -0.00725
O5    4    0.692849    0.377593    1.427089    11.00000    0.03143    0.02323 =
         0.01627    0.00348   -0.00790   -0.00856
N1    3    0.329016    0.255821    0.848926    11.00000    0.01902    0.01703 =
         0.01184    0.00081   -0.00365   -0.00271
H1N1  2    0.318273    0.275648    0.741467    11.00000    0.03288
N2    3    0.409997    0.284017    0.959775    11.00000    0.01774    0.01740 =
         0.01387   -0.00210   -0.00174   -0.00149
PART   1
O2A   4   -0.076480    0.096021    0.483589    21.00000    0.02347    0.03015 =
         0.03251    0.00798   -0.01109   -0.00939
C1A   1    0.181005    0.172253    0.786519    21.00000    0.01687    0.01546 =
         0.01271   -0.00262    0.00279   -0.00081
C2A   1    0.142437    0.095749    0.801637    21.00000    0.01805    0.01607 =
         0.01482    0.00205    0.00129    0.00159
AFIX  43
H2BA  2    0.175677    0.060208    0.879793    21.00000   -1.20000
AFIX   0
C3A   1    0.056044    0.072603    0.702309    21.00000    0.02038    0.01341 =
         0.02129   -0.00011    0.00274   -0.00242
AFIX  43
H3BA  2    0.031207    0.021800    0.714200    21.00000   -1.20000
AFIX   0
C4A   1    0.005683    0.125159    0.583899    21.00000    0.01725    0.02040 =
         0.02257    0.00065   -0.00013   -0.00869
C5A   1    0.042213    0.201339    0.568666    21.00000    0.01925    0.02099 =
         0.01994    0.00438   -0.00088    0.00101
AFIX  43
H5BA  2    0.008631    0.236916    0.491016    21.00000   -1.20000
AFIX   0
C6A   1    0.129214    0.224110    0.670081    21.00000    0.01621    0.01556 =
         0.01620    0.00152    0.00317   -0.00249
AFIX  43
H6BA  2    0.153246    0.275256    0.659651    21.00000   -1.20000
AFIX   0
C15A  1   -0.128176    0.146574    0.355086    21.00000    0.03193    0.03902 =
         0.05207    0.01794   -0.02459   -0.01310
AFIX 137
H15D  2   -0.185543    0.119433    0.298818    21.00000   -1.50000
H15E  2   -0.084240    0.160705    0.269418    21.00000   -1.50000
H15F  2   -0.149459    0.193531    0.410729    21.00000   -1.50000
AFIX   0
PART   2
SAME 0.01 O2A > C15A
O2B   4   -0.092034    0.111879    0.530004   -21.00000    0.01998    0.02880 =
         0.03209    0.01002   -0.01015   -0.01047
C1B   1    0.184946    0.174136    0.783248   -21.00000    0.01687    0.01546 =
         0.01271   -0.00262    0.00279   -0.00081
C2B   1    0.138155    0.101950    0.815557   -21.00000    0.01805    0.01607 =
         0.01482    0.00205    0.00129    0.00159
AFIX  43
H2AA  2    0.169465    0.066391    0.895887   -21.00000   -1.20000
AFIX   0
C3B   1    0.046302    0.083918    0.728633   -21.00000    0.02158    0.02269 =
         0.02602    0.00150    0.00187   -0.00784
AFIX  43
H3AA  2    0.015448    0.036301    0.750815   -21.00000   -1.20000
AFIX   0
C4B   1   -0.000808    0.136773    0.607272   -21.00000    0.01784    0.02622 =
         0.02316    0.00378   -0.00373   -0.00239
C5B   1    0.043395    0.208395    0.574974   -21.00000    0.01925    0.02099 =
         0.01994    0.00438   -0.00088    0.00101
AFIX  43
H5AA  2    0.011696    0.243989    0.495154   -21.00000   -1.20000
AFIX   0
C6B   1    0.135999    0.226073    0.664075   -21.00000    0.01621    0.01556 =
         0.01620    0.00152    0.00317   -0.00249
AFIX  43
H6AA  2    0.166009    0.274184    0.643100   -21.00000   -1.20000
AFIX   0
C15B  1   -0.147245    0.166614    0.416090   -21.00000    0.02384    0.03863 =
         0.03723    0.01186   -0.01174   -0.01197
AFIX 137
H15A  2   -0.210031    0.143421    0.371649   -21.00000   -1.50000
H15B  2   -0.109631    0.179312    0.320365   -21.00000   -1.50000
H15C  2   -0.159213    0.213929    0.479627   -21.00000   -1.50000
AFIX   0
PART   0
C7    1    0.275969    0.193957    0.899641    11.00000    0.01748    0.01451 =
         0.01323   -0.00398    0.00218    0.00230
C8    1    0.455427    0.342200    0.895261    11.00000    0.01697    0.01665 =
         0.01335    0.00023    0.00035    0.00215
AFIX  43
H8A   2    0.433521    0.359918    0.783150    11.00000   -1.20000
AFIX   0
C9    1    0.540275    0.381050    0.993216    11.00000    0.01660    0.01480 =
         0.01551   -0.00220   -0.00009    0.00126
C10   1    0.588931    0.443089    0.917599    11.00000    0.01801    0.01470 =
         0.01594   -0.00015   -0.00077    0.00333
C11   1    0.670335    0.481282    1.010168    11.00000    0.01815    0.01456 =
         0.02121    0.00057    0.00191   -0.00027
AFIX  43
H11A  2    0.702722    0.522176    0.958125    11.00000   -1.20000
AFIX   0
C12   1    0.702673    0.457939    1.180136    11.00000    0.01763    0.01452 =
         0.01992   -0.00378   -0.00178   -0.00053
C13   1    0.654296    0.395598    1.258859    11.00000    0.02318    0.01760 =
         0.01363   -0.00237   -0.00187    0.00071
C14   1    0.574472    0.358264    1.166204    11.00000    0.02021    0.01353 =
         0.01859    0.00019    0.00130   -0.00051
AFIX  43
H14A  2    0.542424    0.317248    1.218460    11.00000   -1.20000
AFIX   0
C16   1    0.605543    0.523973    0.666310    11.00000    0.02393    0.02666 =
         0.01939    0.00538    0.00035   -0.00632
AFIX 137
H16A  2    0.571894    0.534327    0.552075    11.00000   -1.50000
H16B  2    0.672535    0.506398    0.655595    11.00000   -1.50000
H16C  2    0.607628    0.571466    0.734977    11.00000   -1.50000
AFIX   0
C17   1    0.830639    0.555829    1.204095    11.00000    0.02198    0.01625 =
         0.02435   -0.00291    0.00128   -0.00400
AFIX 137
H17A  2    0.884358    0.574617    1.285942    11.00000   -1.50000
H17B  2    0.783947    0.597964    1.175238    11.00000   -1.50000
H17C  2    0.857034    0.537806    1.099780    11.00000   -1.50000
AFIX   0
C18   1    0.644321    0.315400    1.510269    11.00000    0.04163    0.02831 =
         0.01752    0.00448   -0.00732   -0.01286
AFIX 137
H18A  2    0.677486    0.307055    1.625703    11.00000   -1.50000
H18B  2    0.647029    0.267762    1.443047    11.00000   -1.50000
H18C  2    0.575744    0.329470    1.518111    11.00000   -1.50000
AFIX   0
O1W   4    0.919365    0.390687    0.526155    10.50000    0.05907    0.08272 =
         0.06447    0.03130    0.00572    0.01139
AFIX   3
H2W1  2    0.863205    0.368857    0.535355    10.50000   -1.50000
H1W1  2    0.908835    0.431007    0.460784    10.50000   -1.50000
HKLF 4 1  1.0000  0.0000  0.5000  0.0000 -1.0000  0.0000  0.0000  0.0000 -0.5000
REM  bj10m in  P21/c (100K)
REM R1 =  0.0591 for   2993 Fo > 4sig(Fo)  and  0.1035 for all   4606 data
REM    293 parameters refined using    264 restraints
END
WGHT      0.0568      0.4400
REM Highest difference peak  0.343,  deepest hole -0.306,  1-sigma level  0.057
Q1    1   0.2200  0.1941  0.8439  11.00000  0.05    0.34
Q2    1   0.5461  0.3794  1.0852  11.00000  0.05    0.33
Q3    1   0.1816  0.1366  0.7694  11.00000  0.05    0.29
Q4    1   0.0357  0.1586  0.5510  11.00000  0.05    0.28
Q5    1   0.4442  0.2544  1.0168  11.00000  0.05    0.28
Q6    1   0.5770  0.3975  0.9335  11.00000  0.05    0.27
Q7    1   0.6343  0.4540  0.9654  11.00000  0.05    0.27
Q8    1   0.5096  0.3578  0.9487  11.00000  0.05    0.27
Q9    1   0.1536  0.1986  0.7349  11.00000  0.05    0.26
Q10   1   0.3749  0.2578  0.9092  11.00000  0.05    0.26
Q11   1   0.6164  0.3772  1.1908  11.00000  0.05    0.25
Q12   1   0.0929  0.2007  0.6133  11.00000  0.05    0.25
Q13   1   0.5548  0.4145  0.9666  11.00000  0.05    0.25
Q14   1   0.6844  0.4633  1.0956  11.00000  0.05    0.23
Q15   1   0.5813  0.4536  0.8249  11.00000  0.05    0.23
Q16   1   0.0391  0.0965  0.6259  11.00000  0.05    0.23
Q17   1   0.0228  0.1146  0.6772  11.00000  0.05    0.23
Q18   1   0.6655  0.4805  1.1151  11.00000  0.05    0.22
Q19   1   0.5026  0.4489  0.6899  11.00000  0.05    0.21
Q20   1   0.0853  0.1015  0.7734  11.00000  0.05    0.21
;
