# Supplementary material for: (E)-4-Meth­oxy-N′-(2,4,5-tri­meth­oxy­benzyl­idene)benzohydrazide hemihydrate
Source: Acta Crystallogr Sect E Struct Rep Online. 2014 Jan 15;70(Pt 2):o150–1. doi: 10.1107/S1600536814000531 (PMC3998312; doi:10.1107/S1600536814000531)
Supplement: Supplementary file 2 [file e-70-0o150-Isup2.hkl]

# 
# h,k,l, Fc-squared, Fo-squared, sigma(Fo-squared) and status flag 
# 
data_I
_shelx_title ' bj10m in  P21/c (100K)' 
_shelx_refln_list_code          4 
_shelx_F_calc_maximum      234.61 
_exptl_crystal_F_000       748.00 
_reflns_d_resolution_high  0.7331 
 
loop_ 
 _symmetry_equiv_pos_as_xyz 
 'x, y, z' 
 '-x, y+1/2, -z+1/2' 
 '-x, -y, -z' 
 'x, -y-1/2, z-1/2' 
 
_cell_length_a    13.4405 
_cell_length_b    16.9172 
_cell_length_c     7.6841 
_cell_angle_alpha  90.000 
_cell_angle_beta   96.084 
_cell_angle_gamma  90.000 
 
_shelx_F_squared_multiplier     1.000 
 
loop_ 
 _refln_index_h 
 _refln_index_k 
 _refln_index_l 
 _refln_F_squared_calc 
 _refln_F_squared_meas 
 _refln_F_squared_sigma 
 _refln_observed_status 
   3   0   0     3212.99     3335.78     69.20 o 
   4   0   0     5149.22     4528.80     63.62 o 
   5   0   0      511.26      430.94     13.25 o 
   6   0   0      356.66      413.96     14.17 o 
   7   0   0     3974.64     4226.89     63.90 o 
   8   0   0     5611.54     5710.49     93.98 o 
   9   0   0      613.52      645.13     16.27 o 
  10   0   0        1.34        6.93      4.12 o 
  11   0   0      259.83      268.64     11.86 o 
  12   0   0       23.41       27.38     21.31 o 
  13   0   0      180.39      149.92     29.32 o 
  14   0   0       27.61       42.94     24.02 o 
  15   0   0      192.66      225.94     36.65 o 
  16   0   0       73.48       70.83     27.96 o 
  17   0   0      118.21      110.02     33.31 o 
  18   0   0        4.20        5.54     26.65 o 
   1   1   0     2125.70     2194.66     25.25 o 
   2   1   0     1181.83     1253.17     12.48 o 
   3   1   0      920.54      776.63     10.53 o 
   4   1   0       23.46       20.01      3.04 o 
   5   1   0       15.97       14.73      2.81 o 
   6   1   0        0.47        1.03      2.43 o 
   7   1   0      487.60      494.35      8.98 o 
   8   1   0     2622.92     2643.91     32.38 o 
   9   1   0       19.26       24.38      4.25 o 
  10   1   0       30.80       38.81      4.15 o 
  11   1   0      144.33      155.41      7.45 o 
  12   1   0       46.42       47.04     13.33 o 
  13   1   0        6.35       13.84     19.86 o 
  14   1   0      243.86      172.26     32.23 o 
  15   1   0      134.53      115.75     29.57 o 
  16   1   0       12.73       -9.02     18.54 o 
  17   1   0       50.42       25.86     26.48 o 
  18   1   0        9.77      -21.68     13.48 o 
   0   2   0      479.74      464.16      5.46 o 
   1   2   0      327.99      316.92      8.61 o 
   2   2   0        1.42        4.21      1.97 o 
   3   2   0      686.93      658.73      8.43 o 
   4   2   0      209.65      223.75      5.06 o 
   5   2   0      636.29      592.86      8.34 o 
   6   2   0      742.67      693.27      9.63 o 
   7   2   0      471.55      480.11     11.61 o 
   8   2   0      274.09      276.86      8.83 o 
   9   2   0       80.90      101.08      6.74 o 
  10   2   0       35.77       48.51      5.48 o 
  11   2   0        0.45       -1.61      2.82 o 
  12   2   0        0.39       -1.47      8.81 o 
  13   2   0      441.19      413.46     29.88 o 
  14   2   0        0.77      -13.18     14.18 o 
  15   2   0       40.47       24.71     17.33 o 
  16   2   0       10.67      -25.63     15.59 o 
  17   2   0        2.47       21.54     19.04 o 
  18   2   0       86.38       70.60     22.38 o 
   1   3   0     9976.15     9577.48    144.49 o 
   2   3   0     6635.27     6721.96     63.77 o 
   3   3   0     2851.82     2719.94     26.65 o 
   4   3   0     1966.27     1748.84     16.85 o 
   5   3   0      934.34      866.30     10.33 o 
   6   3   0     1659.91     1683.20     16.57 o 
   7   3   0      106.79      134.46      5.07 o 
   8   3   0      579.29      547.16     10.66 o 
   9   3   0     1140.94     1114.48     16.72 o 
  10   3   0      422.79      470.67     14.14 o 
  11   3   0       20.32       26.36      5.79 o 
  12   3   0        3.18       -2.18      6.38 o 
  13   3   0       32.38       24.36     15.61 o 
  14   3   0       54.78       39.08     26.45 o 
  15   3   0       42.12       45.74     18.02 o 
  16   3   0       34.60       36.11     18.31 o 
  17   3   0        1.77       13.25     18.47 o 
  18   3   0       27.52      -17.72     26.85 o 
   0   4   0     1769.08     1714.16     17.72 o 
   1   4   0     1789.42     1550.16     15.76 o 
   2   4   0     2871.27     2640.81     30.58 o 
   3   4   0      124.30      119.84      5.63 o 
   4   4   0       32.33       40.42      4.31 o 
   5   4   0     2382.46     2248.52     24.16 o 
   6   4   0        0.41        1.61      3.97 o 
   7   4   0      374.46      381.36      9.06 o 
   8   4   0      113.41      127.13      5.85 o 
   9   4   0        1.48       -2.12      3.11 o 
  10   4   0        9.43       13.69      4.06 o 
  11   4   0     1049.81     1071.98     20.84 o 
  12   4   0        2.89        6.54      8.06 o 
  13   4   0      172.43      182.77     14.33 o 
  14   4   0      134.10      124.33     35.70 o 
  15   4   0       40.51       36.07     18.19 o 
  16   4   0       78.70       66.39     20.93 o 
  17   4   0       84.19       66.27     21.97 o 
   1   5   0     1047.60      855.19      8.83 o 
   2   5   0     1670.05     1590.35     17.97 o 
   3   5   0     3005.29     3078.41     31.33 o 
   4   5   0       86.21      102.56      7.45 o 
   5   5   0     2436.37     2342.38     28.31 o 
   6   5   0      339.54      303.51     10.25 o 
   7   5   0      223.31      259.22     11.07 o 
   8   5   0       94.23       86.74      7.36 o 
   9   5   0      264.15      270.81     11.56 o 
  10   5   0      146.44      139.24     11.76 o 
  11   5   0      226.67      249.47     14.02 o 
  12   5   0      120.86      121.31     16.32 o 
  13   5   0      113.86      137.59     25.11 o 
  14   5   0      199.21      159.07     22.13 o 
  15   5   0        5.00      -27.91     13.95 o 
  16   5   0        0.24      -19.63     16.15 o 
  17   5   0        1.67       -4.71     18.29 o 
   0   6   0      909.24      880.56     12.35 o 
   1   6   0     3180.57     3038.74     23.22 o 
   2   6   0     1668.28     1718.00     29.18 o 
   3   6   0      107.85      121.46      7.08 o 
   4   6   0     1989.10     2033.09     22.11 o 
   5   6   0      434.84      422.45     12.00 o 
   6   6   0        3.39        1.20      4.99 o 
   7   6   0      255.55      215.04     10.20 o 
   8   6   0       23.51       19.67      7.02 o 
   9   6   0      104.48      116.59     10.23 o 
  10   6   0      179.86      205.68     14.09 o 
  11   6   0      211.15      207.20     14.38 o 
  12   6   0      415.53      389.17     19.80 o 
  13   6   0       36.50       28.34     15.41 o 
  14   6   0        0.00      -10.05     15.45 o 
  15   6   0       91.22       40.02     18.36 o 
  16   6   0        1.82      -10.37     16.89 o 
  17   6   0        0.26       -6.89     18.26 o 
   1   7   0       94.20      110.87      4.26 o 
   2   7   0      385.05      387.10     10.06 o 
   3   7   0        0.77        4.70      3.10 o 
   4   7   0      433.13      388.50      9.64 o 
   5   7   0      527.95      500.02     14.31 o 
   6   7   0       26.59       23.96      6.51 o 
   7   7   0        0.83        1.84      6.64 o 
   8   7   0        4.85        0.39      6.82 o 
   9   7   0      484.10      483.19     16.48 o 
  10   7   0     1776.59     1729.30     33.85 o 
  11   7   0       81.51       73.69     11.35 o 
  12   7   0       79.23       98.97     13.77 o 
  13   7   0      155.37      188.29     17.15 o 
  14   7   0       44.45       65.59     12.61 o 
  15   7   0       38.69       19.29     22.50 o 
  16   7   0       40.12       19.44     18.94 o 
  17   7   0       30.75       13.58     20.10 o 
   0   8   0      908.58      915.78     19.49 o 
   1   8   0       61.52       82.41      3.67 o 
   2   8   0       31.38       22.02      3.27 o 
   3   8   0      558.60      589.49     12.13 o 
   4   8   0       48.49       65.80      4.91 o 
   5   8   0      553.56      492.48     11.95 o 
   6   8   0      205.26      211.85      9.83 o 
   7   8   0      107.58      119.71      9.95 o 
   8   8   0       30.82       28.79      7.14 o 
   9   8   0     3121.78     2970.21     43.44 o 
  10   8   0      156.85      167.11     20.95 o 
  11   8   0      115.43      112.46     14.23 o 
  12   8   0       18.46       17.98     10.66 o 
  13   8   0      439.74      430.76     31.05 o 
  14   8   0        2.08        6.20     13.39 o 
  15   8   0      123.47      105.15     22.17 o 
  16   8   0        4.92       -9.60     16.79 o 
  17   8   0       94.29       62.42     22.97 o 
   1   9   0      752.66      813.60     10.33 o 
   2   9   0      288.14      268.95      7.53 o 
   3   9   0        1.49       -2.13      2.33 o 
   4   9   0      305.90      265.83     11.10 o 
   5   9   0     1260.12     1284.75     16.98 o 
   6   9   0      307.07      295.12     11.17 o 
   7   9   0      172.44      172.81     10.01 o 
   8   9   0      333.50      332.57     13.18 o 
   9   9   0        6.71        0.78      7.70 o 
  10   9   0       95.79      113.83     12.27 o 
  11   9   0       14.38        9.67     10.48 o 
  12   9   0       15.07       14.37     10.82 o 
  13   9   0      249.84      267.51     29.45 o 
  14   9   0       22.44       27.71     16.87 o 
  15   9   0       16.25       -8.85     17.02 o 
  16   9   0       45.27       45.90     21.51 o 
   0  10   0        0.33       -0.40      3.28 o 
   1  10   0     1551.05     1577.55     16.13 o 
   2  10   0       39.91       50.91      4.40 o 
   3  10   0       69.65       71.10      5.11 o 
   4  10   0        3.03        4.43      5.95 o 
   5  10   0        2.98        2.55      3.38 o 
   6  10   0      143.17      163.56      9.61 o 
   7  10   0     2280.29     2190.36     29.78 o 
   8  10   0      472.41      455.53     15.07 o 
   9  10   0       17.08       19.12      9.03 o 
  10  10   0      177.36      157.01     15.75 o 
  11  10   0       19.44       20.29     11.14 o 
  12  10   0        8.50        3.30     10.50 o 
  13  10   0       64.15       55.98     13.64 o 
  14  10   0       30.24       40.78     22.44 o 
  15  10   0       84.31      102.44     15.76 o 
  16  10   0      208.86      245.73     30.48 o 
   1  11   0     2105.80     2015.40     21.87 o 
   2  11   0      208.40      214.05      7.74 o 
   3  11   0      190.50      182.98      9.90 o 
   4  11   0      773.14      703.79     14.30 o 
   5  11   0       15.71       10.47      5.41 o 
   6  11   0      601.65      586.64     12.84 o 
   7  11   0     3029.95     2920.68     31.93 o 
   8  11   0     2721.50     2564.50     41.67 o 
   9  11   0      185.94      215.44     17.18 o 
  10  11   0       41.20       44.62     12.07 o 
  11  11   0       35.32       40.98     12.71 o 
  12  11   0        8.78        7.95     11.03 o 
  13  11   0        0.87      -16.79     10.15 o 
  14  11   0      296.53      356.78     23.37 o 
  15  11   0      235.36      283.84     43.77 o 
  16  11   0       15.12      -11.94     19.27 o 
   0  12   0      322.66      332.99     12.46 o 
   1  12   0      345.70      344.67      9.04 o 
   2  12   0      702.67      654.36     14.51 o 
   3  12   0       82.92       77.27      5.96 o 
   4  12   0       14.01       14.40      3.87 o 
   5  12   0        0.45        0.18      2.94 o 
   6  12   0      180.43      182.96      8.39 o 
   7  12   0     1214.95     1152.18     26.82 o 
   8  12   0        1.80        7.32      8.16 o 
   9  12   0        6.50       -3.06      9.82 o 
  10  12   0      142.17      146.89     15.91 o 
  11  12   0       30.86       22.27     12.05 o 
  12  12   0        0.01       -3.38     10.81 o 
  13  12   0        0.31       -3.95     14.44 o 
  14  12   0        0.48       12.21     15.20 o 
  15  12   0       15.78      -13.07     17.98 o 
   1  13   0        0.10        8.74      3.33 o 
   2  13   0      251.27      259.02     13.83 o 
   3  13   0       15.00       21.52      5.17 o 
   4  13   0      100.05      104.90      7.05 o 
   5  13   0        0.04        5.66      4.76 o 
   6  13   0      394.62      361.78     13.17 o 
   7  13   0        3.74       -3.97      7.94 o 
   8  13   0      221.49      221.95     14.05 o 
   9  13   0      113.24      116.85     14.52 o 
  10  13   0       27.88       39.55     12.11 o 
  11  13   0      137.48      140.82     16.49 o 
  12  13   0        2.58       -1.58     10.80 o 
  13  13   0        1.31       -3.88     17.80 o 
  14  13   0        0.16       17.82     19.07 o 
  15  13   0       56.96      113.28     32.73 o 
   0  14   0      195.73      193.12     10.76 o 
   1  14   0      165.44      173.07      9.84 o 
   2  14   0      125.48      136.33      9.12 o 
   3  14   0       58.77       81.86      8.32 o 
   4  14   0      140.19      151.26     10.72 o 
   5  14   0      516.09      507.23     14.54 o 
   6  14   0      505.03      480.02     15.70 o 
   7  14   0       87.02      102.61      8.96 o 
   8  14   0       46.39       55.76     27.69 o 
   9  14   0       48.30       52.94     14.71 o 
  10  14   0       64.52       50.69     14.55 o 
  11  14   0      550.67      585.07     30.84 o 
  12  14   0        5.14        1.14     24.95 o 
  13  14   0       47.70       57.61     16.64 o 
  14  14   0       43.42       62.10     20.18 o 
   1  15   0      158.91      155.14     11.34 o 
   2  15   0      578.08      561.67     19.02 o 
   3  15   0      834.52      857.25     23.39 o 
   4  15   0       64.13       70.08      9.82 o 
   5  15   0      199.12      204.57     22.52 o 
   6  15   0      235.17      218.48     25.54 o 
   7  15   0       10.00       -7.15     13.40 o 
   8  15   0       87.98       94.09     26.06 o 
   9  15   0        2.30       30.69     22.12 o 
  10  15   0       13.11       19.40     21.54 o 
  11  15   0      210.34      195.61     34.25 o 
  12  15   0      118.42      153.24     31.81 o 
  13  15   0       93.47      105.53     28.30 o 
   0  16   0       38.76       64.47     25.09 o 
   1  16   0       19.59       31.06     15.58 o 
   2  16   0      178.69      150.29     12.72 o 
   3  16   0       91.92       79.40     10.25 o 
   4  16   0      208.98      215.62     29.61 o 
   5  16   0       64.59       64.98     10.08 o 
   6  16   0       92.26      117.09     19.13 o 
   7  16   0      206.54      244.71     24.33 o 
   8  16   0        3.00       31.46     23.32 o 
   9  16   0        5.48       -8.20     17.30 o 
  10  16   0       31.15        9.43     18.69 o 
  11  16   0       99.18      167.93     32.78 o 
  12  16   0      149.85      178.47     35.72 o 
  13  16   0       16.77       55.13     24.33 o 
   1  17   0       86.89       81.46     19.30 o 
   2  17   0        9.60       18.03     15.48 o 
   3  17   0        0.96        8.69     15.62 o 
   4  17   0      464.90      434.98     38.45 o 
   5  17   0       74.53       70.27     18.54 o 
   6  17   0       69.96       68.89     17.70 o 
   7  17   0       11.53        7.00     14.77 o 
   8  17   0        0.00        7.39     22.82 o 
   9  17   0        0.24        9.27     21.02 o 
  10  17   0      188.40      185.31     34.47 o 
  11  17   0       23.35       54.47     24.94 o 
  12  17   0       45.15       78.45     26.63 o 
   0  18   0      122.26      139.92     30.14 o 
   1  18   0        6.57        0.59     21.09 o 
   2  18   0       56.11       37.35     17.18 o 
   3  18   0      542.13      472.75     29.51 o 
   4  18   0      121.30      138.38     21.61 o 
   5  18   0       22.68       33.62     16.79 o 
   6  18   0       10.43        8.76     15.27 o 
   7  18   0        2.45       11.41     21.67 o 
   8  18   0        1.07       38.57     25.21 o 
   9  18   0        0.57       15.04     22.73 o 
  10  18   0       18.15       25.18     24.13 o 
  11  18   0        0.86       10.66     20.62 o 
   1  19   0       22.84       32.46     18.16 o 
   2  19   0       41.14       41.01     17.30 o 
   3  19   0      152.30      154.46     23.07 o 
   4  19   0      196.14      227.01     25.50 o 
   5  19   0        0.23        1.04     15.73 o 
   6  19   0        1.04        0.06     15.28 o 
   7  19   0       24.76        1.95     23.83 o 
   8  19   0      104.05      131.76     33.78 o 
   9  19   0       54.32       57.91     27.98 o 
  10  19   0       14.21       29.40     25.55 o 
   0  20   0       41.60       53.24     27.39 o 
   1  20   0        0.99       30.27     17.23 o 
   2  20   0       73.69      110.23     21.87 o 
   3  20   0       10.28       38.33     18.23 o 
   4  20   0        2.55       14.10     17.05 o 
   5  20   0       39.56       62.85     19.39 o 
   6  20   0       15.14       80.80     30.09 o 
   7  20   0        6.52       12.99     26.27 o 
   8  20   0        7.17       29.65     25.17 o 
   9  20   0        0.06       40.05     26.36 o 
   1  21   0        7.83       45.17     19.45 o 
   2  21   0       94.90       98.61     22.37 o 
   3  21   0       19.78       28.44     21.17 o 
   4  21   0       47.24       86.85     22.37 o 
   5  21   0       50.09       89.68     21.73 o 
   6  21   0      242.78      280.28     43.48 o 
   7  21   0      192.56      278.35     43.97 o 
   0  22   0       38.40       49.65     29.41 o 
   1  22   0       77.65       99.41     22.87 o 
   2  22   0       12.61       49.84     20.87 o 
   3  22   0      113.72      124.11     24.02 o 
   4  22   0        9.29       32.59     20.12 o 
   5  22   0       76.56       95.20     23.16 o 
   1  23   0       33.22       23.66     18.56 o 
 -18   1   1        3.86      -21.19     16.80 o 
 -17   1   1       15.52        9.77     17.56 o 
 -16   1   1       85.18       68.86     19.34 o 
 -15   1   1        8.11        2.72     14.62 o 
 -14   1   1      229.54      218.37     23.42 o 
 -13   1   1        5.93        4.37      5.41 o 
 -12   1   1      155.77      143.07      9.93 o 
 -11   1   1        0.00       -0.32      4.29 o 
 -10   1   1      279.80      242.26     17.33 o 
  -9   1   1      996.87      944.23     14.74 o 
  -8   1   1      324.79      328.24      7.32 o 
  -7   1   1       10.21       10.03      2.33 o 
  -6   1   1       86.90      111.11      5.67 o 
  -5   1   1      951.34      873.21     11.96 o 
  -4   1   1      286.75      366.43     15.10 o 
  -3   1   1     4854.41     5041.97     58.48 o 
  -2   1   1     7642.11     8166.52     90.60 o 
  -1   1   1      589.00      537.83      5.25 o 
   0   1   1     3288.75     3530.14     32.05 o 
   1   1   1     1034.89     1170.19     23.30 o 
   2   1   1     2696.77     2695.36     26.59 o 
   3   1   1    10340.65    10025.81    128.34 o 
   4   1   1      209.44      162.56      9.34 o 
   5   1   1       14.60       28.30      2.75 o 
   6   1   1       22.91       45.53      3.33 o 
   7   1   1      183.39      172.96      5.75 o 
   8   1   1      983.31     1047.67     13.44 o 
   9   1   1        5.37        0.71      2.71 o 
  10   1   1        6.76        3.96      3.04 o 
  11   1   1       52.35       52.86      8.08 o 
  12   1   1      199.03      176.10     11.89 o 
  13   1   1        7.00       -4.35      7.64 o 
  14   1   1       48.29       24.71     22.16 o 
  15   1   1      550.10      520.44     35.52 o 
  16   1   1      373.71      303.23     31.39 o 
  17   1   1        1.69      -31.12     26.66 o 
 -18   2   1        1.43      -26.60     17.01 o 
 -17   2   1       26.03       35.02     18.71 o 
 -16   2   1       49.37       12.91     16.60 o 
 -15   2   1      134.89      110.08     27.85 o 
 -14   2   1      105.70       84.13     17.86 o 
 -13   2   1      125.60      143.47     10.66 o 
 -12   2   1        0.10        6.43      4.70 o 
 -11   2   1       40.38       44.35      6.47 o 
 -10   2   1       23.73       26.57      5.32 o 
  -9   2   1      417.27      435.00      9.51 o 
  -8   2   1       58.98       57.73      4.01 o 
  -7   2   1      148.25      158.10      6.44 o 
  -6   2   1      317.50      348.18      7.97 o 
  -5   2   1      188.54      194.37      5.75 o 
  -4   2   1      254.67      246.83      6.00 o 
  -3   2   1     3137.09     3323.92     25.59 o 
  -2   2   1       14.70       24.00      2.81 o 
  -1   2   1     3158.00     3624.83     30.19 o 
   0   2   1     4886.34     4983.08     37.72 o 
   1   2   1        0.03       -2.07      2.11 o 
   2   2   1     1024.07     1065.24     18.28 o 
   3   2   1     2272.01     1892.06     23.78 o 
   4   2   1      242.98      215.39      7.97 o 
   5   2   1       16.15       16.60      2.96 o 
   6   2   1     2636.85     2849.61     27.60 o 
   7   2   1      203.34      220.29      6.89 o 
   8   2   1       35.52       29.02      3.47 o 
   9   2   1       17.14       17.31      4.63 o 
  10   2   1      163.39      166.36      9.37 o 
  11   2   1       91.90       96.41     22.28 o 
  12   2   1        8.18        7.34      6.12 o 
  13   2   1       82.19       74.57     19.09 o 
  14   2   1       88.54       85.34     20.02 o 
  15   2   1       32.10       18.48     18.03 o 
  16   2   1        1.39      -24.97     17.97 o 
  17   2   1       10.01        7.30     19.43 o 
 -18   3   1        2.30      -30.29     15.15 o 
 -17   3   1        0.17       -6.22     16.59 o 
 -16   3   1       59.32       35.45     17.28 o 
 -15   3   1      229.26      202.29     24.26 o 
 -14   3   1       87.95       64.46     17.26 o 
 -13   3   1        0.08       -8.86      4.59 o 
 -12   3   1       19.60       22.05     10.73 o 
 -11   3   1      132.05      139.60      9.90 o 
 -10   3   1      363.96      379.95     12.01 o 
  -9   3   1      485.56      482.37     10.08 o 
  -8   3   1      565.67      563.54     11.57 o 
  -7   3   1       10.95       12.27      3.33 o 
  -6   3   1       69.18       63.98      4.46 o 
  -5   3   1      705.01      727.61     15.98 o 
  -4   3   1      136.28      125.45      5.59 o 
  -3   3   1    23711.26    22890.47    189.88 o 
  -2   3   1    55042.96    53037.86    433.36 o 
  -1   3   1     4658.95     4542.87     45.84 o 
   0   3   1       44.45       43.24      3.12 o 
   1   3   1      101.23      101.79      5.69 o 
   2   3   1       26.94       21.60      4.07 o 
   3   3   1        4.22       11.09      3.42 o 
   4   3   1       19.51       21.29      3.60 o 
   5   3   1     8294.07     8514.13    100.26 o 
   6   3   1     2880.76     2986.93     42.34 o 
   7   3   1       23.72       23.52      3.66 o 
   8   3   1      246.61      246.87      7.58 o 
   9   3   1       34.95       42.17      4.88 o 
  10   3   1      108.29       92.39      8.31 o 
  11   3   1       84.36       95.81      9.78 o 
  12   3   1        6.86        8.97      5.96 o 
  13   3   1       89.54      112.25     15.13 o 
  14   3   1        0.02        7.30     11.38 o 
  15   3   1       13.86       30.85     18.41 o 
  16   3   1        5.04      -13.05     16.83 o 
  17   3   1       19.77       -8.30     18.37 o 
 -18   4   1        2.05      -45.86     23.53 o 
 -17   4   1       13.61        2.55     16.80 o 
 -16   4   1        6.37        7.33     15.81 o 
 -15   4   1       28.50       26.58     16.07 o 
 -14   4   1        9.83       -5.97     13.61 o 
 -13   4   1      348.33      391.79     37.08 o 
 -12   4   1      231.17      235.10     10.42 o 
 -11   4   1      738.35      734.31     16.00 o 
 -10   4   1      298.13      298.08     10.41 o 
  -9   4   1        5.19        6.56      4.49 o 
  -8   4   1        1.50        1.45      3.45 o 
  -7   4   1      452.03      442.83      9.71 o 
  -6   4   1      891.95      865.25     12.57 o 
  -5   4   1      324.40      322.89      7.61 o 
  -4   4   1      516.88      445.42      9.47 o 
  -3   4   1    17531.59    18353.92    171.63 o 
  -2   4   1     3418.32     3211.16     28.81 o 
  -1   4   1      200.33      222.19      5.00 o 
   0   4   1        5.70        2.10      2.53 o 
   1   4   1      195.88      180.28      5.44 o 
   2   4   1     1636.01     1432.15     26.45 o 
   3   4   1      533.18      540.81     16.20 o 
   4   4   1        3.54       -5.27      3.63 o 
   5   4   1     1009.97     1160.42     15.56 o 
   6   4   1      414.87      372.11     10.22 o 
   7   4   1       83.58       91.09      6.92 o 
   8   4   1      339.75      309.24      9.80 o 
   9   4   1        0.36        2.49      4.54 o 
  10   4   1       72.85       80.77      8.24 o 
  11   4   1      207.65      214.05     11.99 o 
  12   4   1       29.52       32.49     10.43 o 
  13   4   1       13.48       11.26     11.86 o 
  14   4   1      193.60      210.24     19.90 o 
  15   4   1       11.23       -2.63     16.78 o 
  16   4   1       39.50       22.42     27.71 o 
  17   4   1       13.73      -22.29     19.09 o 
 -17   5   1       17.30       -9.88     17.61 o 
 -16   5   1        5.84        0.64     15.50 o 
 -15   5   1       51.03       55.87     17.42 o 
 -14   5   1      150.08      133.43     20.34 o 
 -13   5   1        3.15        4.73     13.38 o 
 -12   5   1      372.94      374.98     13.18 o 
 -11   5   1     1438.48     1421.14     22.87 o 
 -10   5   1      235.36      226.50      9.59 o 
  -9   5   1        1.00        1.99      4.58 o 
  -8   5   1       26.57       22.71      4.77 o 
  -7   5   1      586.64      602.78      9.94 o 
  -6   5   1       10.57       17.89      4.00 o 
  -5   5   1      591.89      573.29      9.78 o 
  -4   5   1      101.28      112.60      5.56 o 
  -3   5   1      459.98      493.58      8.88 o 
  -2   5   1     1546.12     1590.78     14.47 o 
  -1   5   1      565.13      520.78      6.78 o 
   0   5   1       13.07       29.62      3.76 o 
   1   5   1       40.73       55.43      3.45 o 
   2   5   1      649.48      578.82      8.72 o 
   3   5   1       46.79       37.02      4.85 o 
   4   5   1      695.74      712.49     13.41 o 
   5   5   1      112.59      121.16      6.68 o 
   6   5   1      936.93      967.19     18.55 o 
   7   5   1       68.59       77.28      7.93 o 
   8   5   1      303.57      285.23     10.47 o 
   9   5   1        1.87        0.00      4.79 o 
  10   5   1       78.82       78.58      9.36 o 
  11   5   1      999.19      995.64     23.14 o 
  12   5   1      327.47      334.98     27.28 o 
  13   5   1      131.52      103.29     14.38 o 
  14   5   1       20.39       31.59     11.54 o 
  15   5   1       31.93       15.06     18.50 o 
  16   5   1        8.28      -16.53     18.47 o 
  17   5   1        8.16       -9.18     23.96 o 
 -17   6   1        2.55      -17.64     16.63 o 
 -16   6   1       13.50       -2.28     15.83 o 
 -15   6   1       18.98       28.39     16.43 o 
 -14   6   1        0.38       -5.86     13.70 o 
 -13   6   1       20.39       11.05     20.19 o 
 -12   6   1      642.93      649.57     33.87 o 
 -11   6   1       11.64       14.21      7.76 o 
 -10   6   1       87.16       92.83      9.96 o 
  -9   6   1     1233.31     1205.24     22.64 o 
  -8   6   1      439.06      406.16     11.08 o 
  -7   6   1      182.93      198.24      7.78 o 
  -6   6   1      486.72      476.85      9.94 o 
  -5   6   1      590.79      595.32     10.46 o 
  -4   6   1     1246.28     1273.91     18.04 o 
  -3   6   1     1822.32     2005.37     26.48 o 
  -2   6   1     2469.11     2581.90     21.61 o 
  -1   6   1     1114.56     1074.06     10.50 o 
   0   6   1      356.01      383.18      6.25 o 
   1   6   1      889.27      878.03     10.88 o 
   2   6   1        0.33        3.96      2.33 o 
   3   6   1     2520.02     2651.51     34.36 o 
   4   6   1       21.25       18.56      4.81 o 
   5   6   1       26.98       20.67      6.69 o 
   6   6   1       10.56       11.97      4.48 o 
   7   6   1      289.87      318.71     16.74 o 
   8   6   1       38.17       36.13      7.75 o 
   9   6   1       33.79       37.36      8.13 o 
  10   6   1      214.37      209.30     15.78 o 
  11   6   1      176.21      189.19     16.55 o 
  12   6   1      441.61      410.40     21.35 o 
  13   6   1       25.94       17.61     10.56 o 
  14   6   1       34.88       30.88     11.84 o 
  15   6   1       21.54       -3.35     17.33 o 
  16   6   1       24.74        6.01     18.89 o 
  17   6   1        0.42      -28.30     18.96 o 
 -17   7   1       60.48       20.51     30.21 o 
 -16   7   1       14.83       22.60     19.75 o 
 -15   7   1       18.79       30.69     16.89 o 
 -14   7   1       50.49       65.28     18.09 o 
 -13   7   1      420.15      412.57     28.66 o 
 -12   7   1       87.41       86.14     10.40 o 
 -11   7   1      826.85      808.65     20.76 o 
 -10   7   1     1352.94     1332.80     33.90 o 
  -9   7   1      638.50      607.18     17.62 o 
  -8   7   1      317.03      343.05     11.19 o 
  -7   7   1       11.33        3.46      5.11 o 
  -6   7   1      350.13      381.61      9.81 o 
  -5   7   1     1730.58     1681.70     20.69 o 
  -4   7   1      191.14      212.92     11.23 o 
  -3   7   1      979.54     1074.44     12.74 o 
  -2   7   1      168.67      186.16      6.06 o 
  -1   7   1      748.42      772.11      9.88 o 
   0   7   1      882.27      886.02      8.88 o 
   1   7   1      528.72      538.78      8.68 o 
   2   7   1      221.21      213.31      7.00 o 
   3   7   1      148.45      143.61      6.19 o 
   4   7   1      100.06      110.95     11.92 o 
   5   7   1     1295.70     1340.31     24.88 o 
   6   7   1      374.56      412.38     17.07 o 
   7   7   1       12.47        8.32      8.49 o 
   8   7   1      320.84      318.96     17.68 o 
   9   7   1      670.45      651.52     24.38 o 
  10   7   1        6.34        4.70      9.88 o 
  11   7   1      749.70      747.64     26.52 o 
  12   7   1       11.82       15.25     10.32 o 
  13   7   1      314.55      329.80     20.06 o 
  14   7   1        4.43       12.24     13.52 o 
  15   7   1      181.49      223.43     20.69 o 
  16   7   1        0.00      -12.35     18.50 o 
  17   7   1       60.04       36.62     22.62 o 
 -17   8   1       58.86       51.07     38.72 o 
 -16   8   1       70.63       49.04     21.00 o 
 -15   8   1       28.95        4.90     17.17 o 
 -14   8   1      222.42      241.75     26.16 o 
 -13   8   1       44.35       47.33     14.34 o 
 -12   8   1        9.05        6.97      8.33 o 
 -11   8   1       35.93       37.01      9.36 o 
 -10   8   1     3967.69     3886.66     49.14 o 
  -9   8   1      704.23      747.06     19.28 o 
  -8   8   1      494.82      465.00     15.84 o 
  -7   8   1       71.67       74.39      7.13 o 
  -6   8   1       87.83       70.98      6.20 o 
  -5   8   1      141.39      155.11      8.87 o 
  -4   8   1     1120.97     1176.93     14.61 o 
  -3   8   1      626.42      590.69      9.45 o 
  -2   8   1     3654.05     3951.48     33.21 o 
  -1   8   1     1067.24     1137.36     14.71 o 
   0   8   1      771.61      805.64      9.70 o 
   1   8   1     2414.96     2445.20     20.99 o 
   2   8   1      111.33       95.74      5.47 o 
   3   8   1      217.98      202.55      6.65 o 
   4   8   1       19.63       10.79      3.71 o 
   5   8   1     1410.38     1494.49     31.63 o 
   6   8   1       96.25       88.52      8.47 o 
   7   8   1      361.44      323.58     17.16 o 
   8   8   1     1112.34     1099.68     29.39 o 
   9   8   1       52.26       56.05     12.43 o 
  10   8   1      187.30      198.16     16.61 o 
  11   8   1       44.32       53.32     12.18 o 
  12   8   1      722.10      697.42     26.86 o 
  13   8   1       28.29       45.90     12.52 o 
  14   8   1       61.66       61.14     15.79 o 
  15   8   1       28.05       32.43     13.31 o 
  16   8   1       73.39       73.68     23.26 o 
 -16   9   1        0.52      -16.74     21.20 o 
 -15   9   1        0.04      -10.32     15.82 o 
 -14   9   1       19.34        0.54     19.48 o 
 -13   9   1       75.56      103.14     14.86 o 
 -12   9   1       15.46       -1.53      9.25 o 
 -11   9   1      182.45      187.59     13.56 o 
 -10   9   1       15.19       18.98      8.48 o 
  -9   9   1      337.54      335.66     15.01 o 
  -8   9   1      418.72      421.89     15.67 o 
  -7   9   1       21.61       25.46      6.55 o 
  -6   9   1      866.77      879.45     16.85 o 
  -5   9   1      150.77      151.57      7.53 o 
  -4   9   1       50.13       69.78      5.22 o 
  -3   9   1      547.58      515.36      9.19 o 
  -2   9   1     1138.50     1260.73     16.17 o 
  -1   9   1      264.15      290.72      7.52 o 
   0   9   1      566.13      583.85      8.57 o 
   1   9   1      390.31      402.44      7.34 o 
   2   9   1       95.59      114.72      6.19 o 
   3   9   1       61.81       47.65      4.32 o 
   4   9   1       41.22       46.26      4.79 o 
   5   9   1        8.57       19.37      4.60 o 
   6   9   1      651.20      655.47     19.52 o 
   7   9   1       13.52       25.26      9.26 o 
   8   9   1      462.37      447.61     21.23 o 
   9   9   1       83.78       64.03     15.86 o 
  10   9   1      155.59      168.89     17.11 o 
  11   9   1        0.15        1.77      9.83 o 
  12   9   1       32.15       17.57     11.32 o 
  13   9   1        6.15        0.71     10.06 o 
  14   9   1      102.87      144.38     17.46 o 
  15   9   1       34.44       29.73     12.99 o 
  16   9   1       10.95       -3.98     18.68 o 
 -16  10   1        1.67      -21.12     17.10 o 
 -15  10   1       49.79       41.68     28.39 o 
 -14  10   1      157.61      152.48     19.38 o 
 -13  10   1       84.47       83.42     17.17 o 
 -12  10   1       52.27       54.41     12.79 o 
 -11  10   1      279.05      274.53     16.21 o 
 -10  10   1       34.36       36.74      9.92 o 
  -9  10   1      443.32      438.24     17.78 o 
  -8  10   1      125.79      120.22     11.64 o 
  -7  10   1      209.86      235.31     11.62 o 
  -6  10   1       54.02       67.25      5.54 o 
  -5  10   1        3.83        2.53      2.65 o 
  -4  10   1      385.55      402.06      9.07 o 
  -3  10   1      602.80      672.55     11.04 o 
  -2  10   1      422.78      422.45     12.53 o 
  -1  10   1      213.43      210.53      7.06 o 
   0  10   1      294.43      307.40      6.70 o 
   1  10   1      297.06      266.51      6.53 o 
   2  10   1        8.70        3.79      2.94 o 
   3  10   1        0.54       -1.44      3.07 o 
   4  10   1        9.19        9.82      3.92 o 
   5  10   1        3.83        2.40      4.08 o 
   6  10   1       13.10        7.87      4.32 o 
   7  10   1       24.37       19.28      7.51 o 
   8  10   1     1719.67     1649.58     36.78 o 
   9  10   1       88.78      111.76     21.68 o 
  10  10   1      508.43      492.30     23.07 o 
  11  10   1       30.31       18.23     11.17 o 
  12  10   1       99.48      111.55     16.54 o 
  13  10   1       55.90       67.50     13.76 o 
  14  10   1       33.45       34.69     15.94 o 
  15  10   1       48.71       79.02     14.96 o 
  16  10   1       71.65       42.63     22.00 o 
 -16  11   1       32.69       13.01     19.90 o 
 -15  11   1       69.64       29.30     19.40 o 
 -14  11   1       16.52       17.27     23.87 o 
 -13  11   1      181.50      227.75     30.46 o 
 -12  11   1        2.66       -0.87     10.55 o 
 -11  11   1        5.96       -1.58     10.44 o 
 -10  11   1      237.28      215.95     19.23 o 
  -9  11   1      356.44      355.83     17.31 o 
  -8  11   1      220.63      212.91     13.51 o 
  -7  11   1        0.81       -8.53      6.81 o 
  -6  11   1       36.99       34.22      4.35 o 
  -5  11   1      860.90      792.61     15.44 o 
  -4  11   1      481.37      491.35     10.23 o 
  -3  11   1        7.30        7.24      2.72 o 
  -2  11   1       12.61       14.99      5.11 o 
  -1  11   1      778.10      832.85     16.89 o 
   0  11   1     1302.86     1421.25     15.71 o 
   1  11   1        0.24        2.41      2.28 o 
   2  11   1       52.13       53.91      4.58 o 
   3  11   1       23.35       22.61      5.10 o 
   4  11   1       44.53       35.97      5.12 o 
   5  11   1       94.74       93.53      8.90 o 
   6  11   1       54.29       53.37      9.69 o 
   7  11   1     1086.68     1017.17     23.65 o 
   8  11   1     1379.58     1338.64     29.78 o 
   9  11   1       80.65       88.55     10.99 o 
  10  11   1      158.58      179.68     16.77 o 
  11  11   1        7.74       15.88     11.06 o 
  12  11   1        4.45       -1.00     13.86 o 
  13  11   1        1.30       11.82     10.92 o 
  14  11   1       48.35       95.69     17.10 o 
  15  11   1       25.81       33.49     25.63 o 
 -15  12   1        0.10      -17.16     22.88 o 
 -14  12   1       74.33      119.64     20.20 o 
 -13  12   1       26.55       24.58     12.62 o 
 -12  12   1        0.83       -5.20     10.72 o 
 -11  12   1       28.70       40.43     12.48 o 
 -10  12   1       21.84       28.76     11.67 o 
  -9  12   1        1.64        2.42     14.08 o 
  -8  12   1       50.82       44.10      9.31 o 
  -7  12   1        8.27       15.94      5.40 o 
  -6  12   1       16.83       15.33      5.05 o 
  -5  12   1       62.15       61.54      7.02 o 
  -4  12   1      147.33      123.22      6.03 o 
  -3  12   1       94.64       95.73      5.33 o 
  -2  12   1      254.44      275.94     19.55 o 
  -1  12   1        2.39        5.73      4.62 o 
   0  12   1     1186.41     1179.12     15.84 o 
   1  12   1      114.31      119.27      5.29 o 
   2  12   1     1055.12      929.49     14.42 o 
   3  12   1       56.78       52.48      5.16 o 
   4  12   1       56.74       55.96      6.95 o 
   5  12   1       14.46       10.54      8.80 o 
   6  12   1      510.95      525.41     37.25 o 
   7  12   1       22.60       32.54      9.54 o 
   8  12   1       35.60       24.79      8.57 o 
   9  12   1       79.31       87.26     10.95 o 
  10  12   1      111.86      118.90     14.96 o 
  11  12   1        7.48        1.93     15.79 o 
  12  12   1       29.48       44.83     13.25 o 
  13  12   1       43.88       51.17     22.52 o 
  14  12   1       11.91        9.33     18.51 o 
  15  12   1       55.67       73.01     22.71 o 
 -15  13   1       66.25       68.65     28.38 o 
 -14  13   1        2.81       40.18     35.62 o 
 -13  13   1      117.22      118.78     24.05 o 
 -12  13   1        5.02       15.44     15.07 o 
 -11  13   1        7.30        4.65     12.85 o 
 -10  13   1      143.79      135.33     19.55 o 
  -9  13   1       10.47        1.65     12.38 o 
  -8  13   1      115.56      128.86     33.10 o 
  -7  13   1        5.32        6.60      6.00 o 
  -6  13   1        0.32        9.38      7.50 o 
  -5  13   1      429.47      411.82     15.18 o 
  -4  13   1      173.42      180.74     11.11 o 
  -3  13   1        2.14        7.38      5.53 o 
  -2  13   1      159.80      144.02     13.96 o 
  -1  13   1      179.49      167.22      7.35 o 
   0  13   1       83.84       76.85      6.00 o 
   1  13   1        9.83        7.89      3.67 o 
   2  13   1      360.31      343.76     11.25 o 
   3  13   1        9.78        5.52      3.77 o 
   4  13   1     1485.11     1395.23     24.45 o 
   5  13   1      604.73      547.95     20.47 o 
   6  13   1        4.12        3.28      7.35 o 
   7  13   1       11.92        9.52      7.86 o 
   8  13   1       15.63       16.13      8.71 o 
   9  13   1        1.96       16.57      8.98 o 
  10  13   1       29.33       48.68     12.31 o 
  11  13   1       43.78       43.50     20.30 o 
  12  13   1      143.80      171.37     26.31 o 
  13  13   1       44.25       58.10     29.79 o 
  14  13   1      117.23      121.60     34.36 o 
 -14  14   1       22.55       43.92     31.22 o 
 -13  14   1        6.64       38.26     15.98 o 
 -12  14   1       26.41       58.34     15.91 o 
 -11  14   1      112.91      134.11     19.36 o 
 -10  14   1        3.28       17.44     13.41 o 
  -9  14   1      151.24      172.85     26.98 o 
  -8  14   1      103.66      119.78     17.97 o 
  -7  14   1       31.90       39.34     13.19 o 
  -6  14   1       50.75       26.43      7.19 o 
  -5  14   1       13.90        0.83      6.82 o 
  -4  14   1      132.74      119.69     10.04 o 
  -3  14   1      889.33      863.50     20.47 o 
  -2  14   1        1.08       -4.92      4.51 o 
  -1  14   1      470.61      441.01     15.24 o 
   0  14   1       58.53       58.21      5.95 o 
   1  14   1       18.41       10.43      4.98 o 
   2  14   1       16.72        9.92      5.62 o 
   3  14   1      190.49      183.75     11.89 o 
   4  14   1     2227.70     2137.06     53.30 o 
   5  14   1     1641.15     1540.19     31.17 o 
   6  14   1       47.38       57.09     11.99 o 
   7  14   1      403.34      397.02     24.86 o 
   8  14   1        1.74       13.39     11.05 o 
   9  14   1        4.96        8.55     13.64 o 
  10  14   1       66.61       70.87     18.00 o 
  11  14   1       55.73       92.08     19.37 o 
  12  14   1      128.97      193.23     38.32 o 
  13  14   1       43.46       61.82     26.19 o 
  14  14   1       43.41       59.84     46.40 o 
 -13  15   1        1.28       20.55     38.73 o 
 -12  15   1       15.12       28.55     14.39 o 
 -11  15   1       22.11       24.92     17.45 o 
 -10  15   1        2.04        9.12     13.01 o 
  -9  15   1       18.89       19.33     13.52 o 
  -8  15   1        5.52        4.97     17.49 o 
  -7  15   1       64.47       75.77     16.04 o 
  -6  15   1        7.96       13.49      9.76 o 
  -5  15   1      381.60      345.12     14.54 o 
  -4  15   1     1134.30     1046.86     26.14 o 
  -3  15   1       29.36       36.04      7.16 o 
  -2  15   1        7.30        9.13      5.85 o 
  -1  15   1       43.52       33.50      6.96 o 
   0  15   1        1.15       -1.73      5.32 o 
   1  15   1       92.73       97.05     13.55 o 
   2  15   1      870.16      822.19     32.52 o 
   3  15   1       81.11       88.22     10.10 o 
   4  15   1     1083.58     1051.53     25.90 o 
   5  15   1      295.40      287.17     15.18 o 
   6  15   1       10.59       17.97      6.74 o 
   7  15   1        0.96        6.72     10.67 o 
   8  15   1       25.22       35.01     12.49 o 
   9  15   1        9.68       26.66     15.40 o 
  10  15   1       68.52       53.69     22.52 o 
  11  15   1       33.58       65.90     24.58 o 
  12  15   1        0.49       40.79     21.94 o 
  13  15   1       40.25       63.96     23.79 o 
 -13  16   1       10.95       77.33     26.40 o 
 -12  16   1       29.91       46.66     25.01 o 
 -11  16   1      109.51      124.32     29.97 o 
 -10  16   1        4.72       37.74     25.12 o 
  -9  16   1        0.07        0.85     19.89 o 
  -8  16   1      136.01      204.07     36.16 o 
  -7  16   1        0.02        1.33     11.89 o 
  -6  16   1      308.31      350.61     20.69 o 
  -5  16   1        3.77       -6.67      9.96 o 
  -4  16   1      188.08      176.21     12.20 o 
  -3  16   1        7.70       19.69      8.14 o 
  -2  16   1        0.25       -3.35      8.13 o 
  -1  16   1        0.23       -0.55      7.28 o 
   0  16   1      151.24      154.48     23.30 o 
   1  16   1       75.87      115.25     20.34 o 
   2  16   1      515.03      517.55     27.09 o 
   3  16   1       67.22       54.46     20.99 o 
   4  16   1       15.85       -0.37     14.55 o 
   5  16   1      681.47      646.74     30.27 o 
   6  16   1       94.45       98.76     18.53 o 
   7  16   1        0.20        3.24     13.85 o 
   8  16   1       11.25        6.24     14.65 o 
   9  16   1        3.15       43.46     23.69 o 
  10  16   1       82.82      102.17     28.55 o 
  11  16   1        0.24       10.93     20.21 o 
  12  16   1        0.36       29.46     20.84 o 
 -12  17   1       56.11      113.25     29.78 o 
 -11  17   1       28.29       48.64     24.59 o 
 -10  17   1        6.75       41.42     26.03 o 
  -9  17   1       56.40       27.34     25.15 o 
  -8  17   1       73.77      124.32     31.48 o 
  -7  17   1       11.39       13.22     24.94 o 
  -6  17   1        9.71        5.08     14.20 o 
  -5  17   1        0.75       19.83     16.31 o 
  -4  17   1       34.30       39.68     16.20 o 
  -3  17   1       47.32       44.79      9.71 o 
  -2  17   1        1.69        1.63      6.77 o 
  -1  17   1      162.25      167.07     21.67 o 
   0  17   1        4.92       33.17     16.19 o 
   1  17   1       23.14       20.55     17.99 o 
   2  17   1       13.79       18.06     15.70 o 
   3  17   1      102.41      122.19     26.88 o 
   4  17   1       45.49       47.41     17.20 o 
   5  17   1        0.10       -1.07     14.67 o 
   6  17   1        0.21       -6.47     14.55 o 
   7  17   1      164.95      197.93     23.30 o 
   8  17   1        1.33       18.42     21.56 o 
   9  17   1       59.20       95.65     29.68 o 
  10  17   1       29.00       48.26     25.88 o 
  11  17   1       23.08       65.01     25.69 o 
  12  17   1       29.46       57.59     26.64 o 
 -11  18   1        1.28       14.22     23.07 o 
 -10  18   1        5.47       -1.75     24.34 o 
  -9  18   1      116.59       87.77     31.00 o 
  -8  18   1       68.52      104.66     32.30 o 
  -7  18   1        0.49        7.45     22.77 o 
  -6  18   1        1.92      -34.93     21.04 o 
  -5  18   1      354.30      376.19     28.29 o 
  -4  18   1      103.55      105.08     19.89 o 
  -3  18   1        0.34        6.64     14.96 o 
  -2  18   1        4.47        6.54     15.80 o 
  -1  18   1      102.64      130.57     21.35 o 
   0  18   1       82.96       83.44     19.82 o 
   1  18   1      104.29       98.35     20.28 o 
   2  18   1       36.46       34.83     17.62 o 
   3  18   1      456.05      445.83     28.58 o 
   4  18   1      594.93      570.26     30.67 o 
   5  18   1        0.32       15.15     16.41 o 
   6  18   1      145.97      195.82     24.70 o 
   7  18   1       19.35       18.23     16.00 o 
   8  18   1        0.01       -4.66     20.17 o 
   9  18   1       21.22       19.96     24.21 o 
  10  18   1        8.92       47.46     27.14 o 
  11  18   1       92.81      117.87     31.41 o 
 -10  19   1       36.20       85.76     30.76 o 
  -9  19   1      112.29      184.60     39.36 o 
  -8  19   1       16.34       46.83     26.65 o 
  -7  19   1       32.14       24.56     26.75 o 
  -6  19   1      319.99      326.60     45.08 o 
  -5  19   1       25.71       49.10     26.01 o 
  -4  19   1       16.12       20.61     16.95 o 
  -3  19   1       37.33       27.51     17.49 o 
  -2  19   1       97.20       73.65     19.85 o 
  -1  19   1      332.28      357.08     30.20 o 
   0  19   1       68.89       95.98     20.06 o 
   1  19   1       15.13       23.31     17.22 o 
   2  19   1       31.29       23.94     17.49 o 
   3  19   1       27.12       23.95     16.42 o 
   4  19   1      117.34      141.70     22.64 o 
   5  19   1      155.16      193.15     42.84 o 
   6  19   1       70.23       81.90     20.91 o 
   7  19   1       18.87       29.32     17.85 o 
   8  19   1        8.91       48.97     24.72 o 
   9  19   1       47.30       89.77     30.14 o 
  10  19   1       88.41      132.54     33.82 o 
  -9  20   1      135.03      206.96     41.23 o 
  -8  20   1       64.36      101.41     32.58 o 
  -7  20   1      142.46      198.52     38.33 o 
  -6  20   1        1.86       37.82     26.49 o 
  -5  20   1      103.64      136.74     22.87 o 
  -4  20   1       27.91       72.60     20.37 o 
  -3  20   1        0.95        6.75     16.38 o 
  -2  20   1       52.21       53.25     23.64 o 
  -1  20   1       14.69       10.95     15.99 o 
   0  20   1        5.99       29.59     18.18 o 
   1  20   1        2.17        2.60     21.40 o 
   2  20   1        2.51       19.31     18.31 o 
   3  20   1        1.17        8.39     16.54 o 
   4  20   1       44.41       22.11     19.98 o 
   5  20   1      117.18      152.76     28.27 o 
   6  20   1       27.23       43.48     19.07 o 
   7  20   1      366.67      346.93     45.50 o 
   8  20   1       84.66       74.67     29.94 o 
  -7  21   1       40.85       61.90     29.91 o 
  -6  21   1       64.01      151.97     36.38 o 
  -5  21   1        2.51       32.46     28.22 o 
  -4  21   1        0.32       24.18     17.42 o 
  -3  21   1        2.22       24.96     24.03 o 
  -2  21   1        2.01       19.54     17.75 o 
  -1  21   1       19.07       30.57     18.67 o 
   0  21   1       44.60       52.57     19.16 o 
   1  21   1      124.76      152.73     25.16 o 
   2  21   1       54.81      105.32     33.57 o 
   3  21   1       28.46        2.04     17.31 o 
   4  21   1       14.21       23.37     18.33 o 
   5  21   1        0.26        5.13     17.34 o 
   6  21   1       63.48       68.16     36.06 o 
   7  21   1       38.19       42.03     24.67 o 
  -5  22   1       13.99        3.24     23.46 o 
  -4  22   1       31.31       80.03     25.88 o 
  -3  22   1       10.80       13.21     37.88 o 
  -2  22   1       30.59       31.01     19.01 o 
  -1  22   1        0.20       10.13     18.58 o 
   0  22   1        0.78       24.81     18.71 o 
   1  22   1      265.45      297.43     31.12 o 
   2  22   1       54.53       97.21     22.94 o 
   3  22   1       39.99       42.36     19.73 o 
   4  22   1        5.50       37.23     19.80 o 
   5  22   1        5.11       25.94     18.97 o 
 -18   0   2      151.76      121.65     33.10 o 
 -17   0   2      112.23      101.97     30.13 o 
 -16   0   2      355.55      364.80     42.03 o 
 -15   0   2       20.16       12.72     19.45 o 
 -14   0   2       32.82       33.04     19.81 o 
 -13   0   2        4.92        3.50      7.33 o 
 -12   0   2        8.73        8.40      7.45 o 
 -11   0   2      309.51      314.29     23.43 o 
 -10   0   2     1903.24     1846.65     33.31 o 
  -9   0   2       12.37        8.88     25.61 o 
  -8   0   2        3.84        7.52      3.63 o 
  -7   0   2        5.24        6.04      6.13 o 
  -6   0   2       32.66       12.72      5.50 o 
  -5   0   2     3302.54     3249.07     54.36 o 
  -4   0   2     1565.74     1729.47     33.07 o 
  -3   0   2     6743.28     7302.01     78.35 o 
  -2   0   2    10124.71    10587.37    103.66 o 
  -1   0   2     2568.14     2685.70     27.95 o 
   0   0   2       58.92       60.94      4.62 o 
   1   0   2       96.88       41.97      6.20 o 
   2   0   2      777.70      875.63     16.51 o 
   3   0   2     9665.86     9759.85    183.61 o 
   4   0   2     1314.48     1221.59     28.35 o 
   5   0   2     3138.38     3123.27     39.63 o 
   6   0   2      919.12     1079.22     20.25 o 
   7   0   2       33.18       52.01      6.09 o 
   8   0   2       94.81      116.51      9.06 o 
   9   0   2      383.92      428.69     22.06 o 
  10   0   2       55.84       61.27     13.02 o 
  11   0   2       62.10       75.10     14.04 o 
  12   0   2      744.69      707.81     36.80 o 
  13   0   2      580.81      642.50     29.22 o 
  14   0   2       10.54        9.54     22.22 o 
  15   0   2       22.61      -23.84     23.99 o 
  16   0   2        0.32       13.63     28.11 o 
  17   0   2       51.79       50.84     33.96 o 
 -18   1   2        5.72      -16.21     15.51 o 
 -17   1   2       78.07       62.14     19.36 o 
 -16   1   2      296.41      231.75     35.78 o 
 -15   1   2      290.50      275.33     25.37 o 
 -14   1   2      122.43      130.02     12.74 o 
 -13   1   2        2.55        1.46      6.94 o 
 -12   1   2       77.92       71.87      7.91 o 
 -11   1   2      140.65      154.28     11.44 o 
 -10   1   2      108.65       91.75      8.93 o 
  -9   1   2       82.36       90.69      6.16 o 
  -8   1   2      124.69      135.16      6.39 o 
  -7   1   2       26.42       40.11      5.36 o 
  -6   1   2       18.94       24.60      4.12 o 
  -5   1   2      719.30      700.59     10.85 o 
  -4   1   2      335.14      273.64      7.00 o 
  -3   1   2     1186.63     1160.55     13.74 o 
  -2   1   2    10731.17    11079.04     85.96 o 
  -1   1   2     7702.97     7546.81     57.97 o 
   0   1   2     1996.24     1948.76     30.77 o 
   1   1   2      373.20      373.14      6.89 o 
   2   1   2       62.50       59.79      5.49 o 
   3   1   2       57.52       31.20      3.83 o 
   4   1   2      166.69      208.75      7.08 o 
   5   1   2     2081.00     2108.81     24.95 o 
   6   1   2      135.07      134.18      5.38 o 
   7   1   2      170.13      167.47      6.15 o 
   8   1   2     1087.04     1095.77     17.21 o 
   9   1   2       47.70       45.68      7.60 o 
  10   1   2      234.67      228.41     12.71 o 
  11   1   2       46.62       71.76      9.80 o 
  12   1   2        5.47       22.39     13.43 o 
  13   1   2       30.84       47.23      9.00 o 
  14   1   2       42.36       52.10     13.11 o 
  15   1   2       32.36       28.48     19.59 o 
  16   1   2        0.00        4.38     20.16 o 
  17   1   2        0.17      -37.95     18.98 o 
 -18   2   2       28.98       26.78     18.34 o 
 -17   2   2      117.24       66.77     19.09 o 
 -16   2   2      135.08       65.06     29.66 o 
 -15   2   2      293.38      272.03     37.66 o 
 -14   2   2      274.69      245.24     13.63 o 
 -13   2   2        7.97        4.23      4.66 o 
 -12   2   2      824.12      789.17     35.38 o 
 -11   2   2       82.50       86.29     12.98 o 
 -10   2   2       95.84       82.70      9.56 o 
  -9   2   2       72.53       62.92      6.71 o 
  -8   2   2      246.13      229.33     12.63 o 
  -7   2   2       46.16       49.86      4.63 o 
  -6   2   2      735.54      845.88     12.32 o 
  -5   2   2       72.19       57.98      3.75 o 
  -4   2   2      629.82      635.23     22.32 o 
  -3   2   2      184.99      196.90      4.85 o 
  -2   2   2     3307.16     3348.18     34.24 o 
  -1   2   2      405.13      431.38      8.44 o 
   0   2   2     7877.33     7922.65     60.80 o 
   1   2   2      406.06      393.60      8.64 o 
   2   2   2     1990.40     1806.20     32.92 o 
   3   2   2      166.40      141.05      5.04 o 
   4   2   2      222.45      223.70      7.21 o 
   5   2   2     3729.50     3944.72     38.76 o 
   6   2   2       93.38      112.61     10.73 o 
   7   2   2       92.94       99.33      6.91 o 
   8   2   2      542.26      512.78     14.63 o 
   9   2   2      355.70      341.16     13.84 o 
  10   2   2        0.33      -10.17      5.15 o 
  11   2   2      143.56      146.07     14.78 o 
  12   2   2      105.79      121.87     12.18 o 
  13   2   2      232.84      204.61     24.79 o 
  14   2   2        0.31      -14.23     10.64 o 
  15   2   2       35.38       45.86     21.38 o 
  16   2   2       24.46       33.77     21.54 o 
  17   2   2        0.31       -6.16     20.61 o 
 -18   3   2       33.41        8.82     17.71 o 
 -17   3   2       20.70      -10.76     16.15 o 
 -16   3   2        0.93       -0.38     14.08 o 
 -15   3   2        0.56        3.84     13.56 o 
 -14   3   2        0.07        0.73      5.42 o 
 -13   3   2       74.04       69.83     10.62 o 
 -12   3   2       42.69       32.00      8.36 o 
 -11   3   2      156.39      165.06     14.25 o 
 -10   3   2       17.14       20.33      5.13 o 
  -9   3   2       27.69       21.38      4.94 o 
  -8   3   2      123.67      137.03      7.44 o 
  -7   3   2      325.87      328.22      8.32 o 
  -6   3   2       85.19       91.81      5.07 o 
  -5   3   2      458.05      463.96      8.33 o 
  -4   3   2     1607.99     1567.45     16.50 o 
  -3   3   2    12040.58    12107.26     91.21 o 
  -2   3   2     2722.82     2506.44     19.70 o 
  -1   3   2       93.37       64.29      2.55 o 
   0   3   2      278.24      281.95      6.10 o 
   1   3   2     1064.82      998.37     29.51 o 
   2   3   2     2078.01     1910.85     23.15 o 
   3   3   2       45.76       40.08      4.73 o 
   4   3   2      275.63      301.31      8.30 o 
   5   3   2     1543.56     1707.08     25.01 o 
   6   3   2      188.01      161.05      7.88 o 
   7   3   2        0.09       -1.91      2.96 o 
   8   3   2      671.66      643.60     15.73 o 
   9   3   2      605.71      602.43     16.35 o 
  10   3   2      426.00      435.97     17.02 o 
  11   3   2      189.00      206.80     14.14 o 
  12   3   2      861.82      808.78     22.62 o 
  13   3   2      223.57      220.19     14.04 o 
  14   3   2       26.02       13.95     10.31 o 
  15   3   2        0.01       10.05     10.46 o 
  16   3   2        1.07      -13.52     19.39 o 
  17   3   2       12.82      -37.57     19.29 o 
 -17   4   2       15.39       22.96     19.21 o 
 -16   4   2        7.77        9.99     15.02 o 
 -15   4   2       67.44       73.81     22.31 o 
 -14   4   2        3.67        2.75      7.74 o 
 -13   4   2     2124.49     2057.17     36.90 o 
 -12   4   2      856.73      810.12     21.61 o 
 -11   4   2      532.71      506.29     17.65 o 
 -10   4   2      245.07      260.52     10.63 o 
  -9   4   2        9.23        5.72      4.51 o 
  -8   4   2       42.48       36.80      5.52 o 
  -7   4   2      193.77      209.45      7.85 o 
  -6   4   2      555.50      553.88     10.49 o 
  -5   4   2     3710.22     3875.35     32.20 o 
  -4   4   2     8086.26     8751.19     67.03 o 
  -3   4   2     1473.20     1565.71     26.47 o 
  -2   4   2     3350.36     3305.03     23.60 o 
  -1   4   2     1114.63     1133.09     11.56 o 
   0   4   2     4074.13     3857.82     31.71 o 
   1   4   2      711.93      713.56     19.40 o 
   2   4   2     2183.38     2172.14     24.78 o 
   3   4   2      104.70      126.85      7.77 o 
   4   4   2      455.62      405.95      9.77 o 
   5   4   2       66.12       83.08      6.04 o 
   6   4   2       44.40       53.26      6.05 o 
   7   4   2      204.06      224.36      9.79 o 
   8   4   2      552.03      571.95     14.98 o 
   9   4   2      973.29      953.78     19.63 o 
  10   4   2      226.74      212.83     12.87 o 
  11   4   2       36.90       25.61      6.66 o 
  12   4   2       67.13       74.90     11.22 o 
  13   4   2      472.05      442.17     25.96 o 
  14   4   2        0.10       -1.36      8.72 o 
  15   4   2        2.44       -9.84      8.59 o 
  16   4   2        0.21      -36.15     25.11 o 
  17   4   2        1.32        6.34     28.58 o 
 -17   5   2        4.78      -14.58     16.82 o 
 -16   5   2        8.19      -19.41     15.37 o 
 -15   5   2        0.39      -12.75     13.99 o 
 -14   5   2      113.78      105.73     12.73 o 
 -13   5   2      162.50      191.11     13.00 o 
 -12   5   2     1795.55     1828.35     33.70 o 
 -11   5   2        0.69        2.21      5.44 o 
 -10   5   2       89.54       82.00      7.40 o 
  -9   5   2       35.20       38.46      5.75 o 
  -8   5   2      327.79      358.86     11.95 o 
  -7   5   2        7.15        9.47      3.89 o 
  -6   5   2      161.85      166.48      6.54 o 
  -5   5   2     4458.71     4844.79     50.02 o 
  -4   5   2     2221.42     2491.29     25.61 o 
  -3   5   2     1174.92     1225.47     18.21 o 
  -2   5   2       71.86       91.56      4.17 o 
  -1   5   2     1382.86     1468.66     15.69 o 
   0   5   2      330.67      318.68      7.65 o 
   1   5   2      208.29      232.64      7.07 o 
   2   5   2      268.91      287.03     10.36 o 
   3   5   2      702.24      803.36     13.66 o 
   4   5   2      372.67      456.38     12.45 o 
   5   5   2      291.31      315.87      9.11 o 
   6   5   2        0.52        6.77      5.51 o 
   7   5   2        7.23        7.07      5.07 o 
   8   5   2      203.95      206.40     10.60 o 
   9   5   2        6.60        3.22      9.34 o 
  10   5   2      506.38      480.71     17.58 o 
  11   5   2      112.33      127.29     11.95 o 
  12   5   2      420.36      401.20     17.03 o 
  13   5   2        6.76        6.64     10.79 o 
  14   5   2       92.18      130.78     19.98 o 
  15   5   2       14.70       11.25     14.51 o 
  16   5   2       52.57       40.40     22.57 o 
  17   5   2        2.73       18.80     29.28 o 
 -17   6   2        0.42      -24.78     17.05 o 
 -16   6   2        0.17       -9.03     15.96 o 
 -15   6   2       41.39       36.35     16.91 o 
 -14   6   2       45.90       59.56     18.44 o 
 -13   6   2       10.28       13.23      8.81 o 
 -12   6   2      253.62      244.84     14.08 o 
 -11   6   2      120.79      133.64     12.51 o 
 -10   6   2       82.48       86.39      7.76 o 
  -9   6   2       20.71       31.04      7.62 o 
  -8   6   2        5.30        8.08      6.42 o 
  -7   6   2      499.02      450.74     12.46 o 
  -6   6   2     1789.16     1571.23     21.03 o 
  -5   6   2     4045.56     3913.79     33.84 o 
  -4   6   2        0.05        3.12      2.77 o 
  -3   6   2      353.81      340.37      7.23 o 
  -2   6   2        0.25       -0.65      2.19 o 
  -1   6   2        0.45        2.78      2.30 o 
   0   6   2      301.51      290.05      8.35 o 
   1   6   2      361.38      341.15      7.99 o 
   2   6   2     1902.14     1847.61     22.67 o 
   3   6   2     5351.60     5630.64     60.86 o 
   4   6   2     1472.36     1507.90     33.48 o 
   5   6   2      100.18      118.80      7.95 o 
   6   6   2     1942.89     1933.45     28.54 o 
   7   6   2      112.86      111.20      9.37 o 
   8   6   2      107.84      100.66     10.57 o 
   9   6   2       28.44       23.55      8.34 o 
  10   6   2      920.41      866.63     28.54 o 
  11   6   2       66.32       95.29     14.18 o 
  12   6   2       15.95       23.77     11.09 o 
  13   6   2       41.65       39.04     12.51 o 
  14   6   2        7.16        9.58     10.63 o 
  15   6   2       16.50       23.26     12.67 o 
  16   6   2        0.11      -37.31     18.65 o 
 -17   7   2        2.79      -34.69     17.35 o 
 -16   7   2       18.02        4.22     18.22 o 
 -15   7   2       12.55      -20.57     14.83 o 
 -14   7   2      301.15      287.29     25.79 o 
 -13   7   2      599.26      559.22     34.37 o 
 -12   7   2       75.10       84.92     11.11 o 
 -11   7   2      817.87      818.55     20.65 o 
 -10   7   2        5.53        0.89      7.38 o 
  -9   7   2      417.42      410.53     15.58 o 
  -8   7   2       82.51       95.11      9.17 o 
  -7   7   2      276.67      296.06     12.69 o 
  -6   7   2     5849.14     5935.80     49.92 o 
  -5   7   2     8443.80     8620.44     66.84 o 
  -4   7   2      185.21      204.81      7.06 o 
  -3   7   2      553.01      587.34      9.47 o 
  -2   7   2     1752.81     1800.43     18.55 o 
  -1   7   2     1170.33     1113.22     14.88 o 
   0   7   2       30.98       18.08      3.42 o 
   1   7   2      125.35      138.64      8.21 o 
   2   7   2       76.70       72.25      5.53 o 
   3   7   2     3324.51     3581.45     65.20 o 
   4   7   2      401.73      381.95     25.73 o 
   5   7   2      362.64      381.02     20.35 o 
   6   7   2      801.32      788.62     18.79 o 
   7   7   2        4.15       -3.30      5.59 o 
   8   7   2      632.28      638.85     18.06 o 
   9   7   2        0.06       -1.25      8.24 o 
  10   7   2        0.30       -5.29      8.26 o 
  11   7   2        7.49        9.56      9.74 o 
  12   7   2      253.67      236.15     29.34 o 
  13   7   2      309.81      294.34     19.97 o 
  14   7   2      312.78      306.44     21.03 o 
  15   7   2      130.35      138.62     19.54 o 
  16   7   2      163.13      143.59     28.20 o 
 -17   8   2       19.22        7.41     19.81 o 
 -16   8   2       63.00        3.46     34.21 o 
 -15   8   2        1.11        1.74     16.82 o 
 -14   8   2       27.68       44.64     38.37 o 
 -13   8   2       29.82       32.86     16.08 o 
 -12   8   2       71.00       86.70     11.70 o 
 -11   8   2     1024.83     1007.82     23.04 o 
 -10   8   2       65.26       49.67     10.34 o 
  -9   8   2       21.76       18.35      8.21 o 
  -8   8   2      372.43      365.00     14.43 o 
  -7   8   2      309.60      306.42     13.30 o 
  -6   8   2       14.79       19.71      4.45 o 
  -5   8   2      714.35      703.68     11.99 o 
  -4   8   2       79.88       83.09      5.12 o 
  -3   8   2     2387.29     2577.05     24.57 o 
  -2   8   2      803.47      838.01     13.82 o 
  -1   8   2     1177.93     1108.01     14.21 o 
   0   8   2      137.37      144.89      4.06 o 
   1   8   2        6.35       10.06      4.15 o 
   2   8   2       38.35       53.66      4.83 o 
   3   8   2      860.14      936.97     18.81 o 
   4   8   2       63.66       78.72      7.59 o 
   5   8   2      454.45      479.24     24.10 o 
   6   8   2      755.74      762.92     26.50 o 
   7   8   2       46.59       35.05     10.02 o 
   8   8   2      630.50      618.49     23.26 o 
   9   8   2       44.74       35.21     11.06 o 
  10   8   2      401.92      391.42     20.55 o 
  11   8   2       23.34       23.28     10.77 o 
  12   8   2       11.30       11.10      9.71 o 
  13   8   2      494.59      511.57     25.58 o 
  14   8   2      597.26      590.81     27.93 o 
  15   8   2        3.84       12.08     14.96 o 
  16   8   2      126.89       92.06     25.48 o 
 -16   9   2       55.68       17.46     19.42 o 
 -15   9   2       18.63       31.06     21.77 o 
 -14   9   2       81.06       71.80     18.38 o 
 -13   9   2      233.43      264.64     21.81 o 
 -12   9   2       19.56       27.06      9.72 o 
 -11   9   2      244.85      264.82     14.03 o 
 -10   9   2      205.27      194.46     14.66 o 
  -9   9   2        0.02       -0.71      7.43 o 
  -8   9   2       59.62       46.76      8.91 o 
  -7   9   2      433.87      428.38     12.95 o 
  -6   9   2        8.01       16.01      4.15 o 
  -5   9   2      180.84      173.36      6.19 o 
  -4   9   2      709.87      729.28     12.16 o 
  -3   9   2      287.82      269.61      7.86 o 
  -2   9   2      482.83      489.87     11.27 o 
  -1   9   2       79.51       88.54      5.57 o 
   0   9   2       17.74       22.49      2.50 o 
   1   9   2      410.25      367.51     11.64 o 
   2   9   2      135.18      139.27      6.76 o 
   3   9   2       18.29       29.24      5.17 o 
   4   9   2        1.57       -4.95      3.76 o 
   5   9   2      414.65      463.87     20.60 o 
   6   9   2       94.83      109.79     17.45 o 
   7   9   2      790.16      775.02     28.75 o 
   8   9   2       31.77       34.93     10.58 o 
   9   9   2       62.98       56.21     11.91 o 
  10   9   2       28.88       16.75      9.84 o 
  11   9   2      120.65      117.42     15.50 o 
  12   9   2      126.65      147.81     16.81 o 
  13   9   2      479.22      478.45     25.20 o 
  14   9   2      728.52      747.17     33.95 o 
  15   9   2        0.77        7.63     12.83 o 
  16   9   2       13.79       30.47     37.68 o 
 -16  10   2        1.09      -16.47     26.39 o 
 -15  10   2      138.29      118.60     33.56 o 
 -14  10   2        0.05      -17.99     14.59 o 
 -13  10   2        0.18        8.77     12.76 o 
 -12  10   2      178.19      216.61     16.60 o 
 -11  10   2       47.57       51.63     11.42 o 
 -10  10   2        5.80       -5.99      7.82 o 
  -9  10   2       36.68       38.24      8.87 o 
  -8  10   2     1173.59     1079.06     20.02 o 
  -7  10   2      945.59      941.61     18.23 o 
  -6  10   2        6.85        6.62      4.95 o 
  -5  10   2        1.29       -2.55      2.26 o 
  -4  10   2      136.56      136.94      6.89 o 
  -3  10   2        8.41        9.32      4.37 o 
  -2  10   2      314.73      338.55     10.62 o 
  -1  10   2        1.63        4.14      2.00 o 
   0  10   2      368.10      330.48      6.67 o 
   1  10   2       12.46       15.66      3.99 o 
   2  10   2     1072.11     1025.81     16.75 o 
   3  10   2        3.91        3.85      3.76 o 
   4  10   2       57.26       54.10      8.44 o 
   5  10   2      258.85      269.80     23.32 o 
   6  10   2      336.16      343.45     23.10 o 
   7  10   2      691.66      678.14     27.14 o 
   8  10   2       18.63       32.01     10.24 o 
   9  10   2       20.59       29.85     10.51 o 
  10  10   2      101.57      113.53     14.78 o 
  11  10   2      353.20      371.11     21.66 o 
  12  10   2       56.93       44.51     12.91 o 
  13  10   2       32.70       33.41     12.34 o 
  14  10   2      270.42      293.07     21.77 o 
  15  10   2       48.89       69.54     15.70 o 
 -16  11   2       69.04       81.92     31.92 o 
 -15  11   2        0.00       19.56     25.94 o 
 -14  11   2       11.86       10.33     23.40 o 
 -13  11   2        0.54       12.42     12.84 o 
 -12  11   2        7.74        9.56     22.13 o 
 -11  11   2      145.71      166.16     19.62 o 
 -10  11   2      206.91      202.93     19.37 o 
  -9  11   2       50.52       35.08     14.00 o 
  -8  11   2      222.41      218.04     13.33 o 
  -7  11   2       33.17       21.87      5.97 o 
  -6  11   2      219.81      215.91     10.45 o 
  -5  11   2       10.90       16.10      5.41 o 
  -4  11   2      493.45      503.15     13.73 o 
  -3  11   2      163.88      170.37      9.63 o 
  -2  11   2       85.36       90.33      7.23 o 
  -1  11   2      151.22      154.32      8.34 o 
   0  11   2       16.91       18.22      3.12 o 
   1  11   2       89.49       90.63      6.64 o 
   2  11   2      501.58      511.71     19.74 o 
   3  11   2       38.18       48.48      7.82 o 
   4  11   2      777.79      767.77     40.96 o 
   5  11   2       78.82       87.18     10.50 o 
   6  11   2     1825.33     1778.52     50.01 o 
   7  11   2       15.11       10.55      9.86 o 
   8  11   2       48.22       39.04     10.58 o 
   9  11   2      293.93      313.13     24.34 o 
  10  11   2      123.29      111.94     14.67 o 
  11  11   2       24.04       36.56     12.10 o 
  12  11   2      176.83      201.33     19.13 o 
  13  11   2       22.23       39.93     12.96 o 
  14  11   2      385.00      435.43     25.55 o 
  15  11   2       15.78       15.25     20.28 o 
 -15  12   2        4.02       30.83     26.77 o 
 -14  12   2      103.86      106.12     30.74 o 
 -13  12   2        0.00        7.31     28.13 o 
 -12  12   2        8.60        4.71     29.53 o 
 -11  12   2      123.71      141.18     19.99 o 
 -10  12   2      102.91      117.79     14.62 o 
  -9  12   2       68.06       65.42     12.46 o 
  -8  12   2       78.04       77.88     12.18 o 
  -7  12   2       12.38       20.29      9.20 o 
  -6  12   2        2.42        2.22      8.02 o 
  -5  12   2       69.91       63.77      7.29 o 
  -4  12   2       74.27       79.39      7.95 o 
  -3  12   2       15.90       17.48      5.28 o 
  -2  12   2       11.35       15.34      6.78 o 
  -1  12   2      184.24      180.77     12.13 o 
   0  12   2      347.46      304.71      8.94 o 
   1  12   2      155.70      159.48     16.76 o 
   2  12   2       44.58       47.15      6.16 o 
   3  12   2       69.70       71.35     26.10 o 
   4  12   2        0.01      -14.25     11.00 o 
   5  12   2      387.07      369.97     23.08 o 
   6  12   2        6.37       22.26     12.11 o 
   7  12   2      868.01      843.09     24.50 o 
   8  12   2      114.76      124.21     13.72 o 
   9  12   2       33.68       21.05      9.41 o 
  10  12   2       11.77       29.68     14.71 o 
  11  12   2       70.16       45.40     15.45 o 
  12  12   2        0.27       23.31     14.94 o 
  13  12   2      121.18      129.41     21.46 o 
  14  12   2       36.32       67.14     29.41 o 
 -15  13   2       64.09       24.19     26.89 o 
 -14  13   2       96.04       77.65     29.62 o 
 -13  13   2       10.83       37.54     27.03 o 
 -12  13   2        2.09        4.79     19.20 o 
 -11  13   2       10.85       11.33     26.39 o 
 -10  13   2      128.18      119.52     19.61 o 
  -9  13   2      209.12      212.08     22.85 o 
  -8  13   2       22.82       21.05     10.17 o 
  -7  13   2        6.22       21.26     18.08 o 
  -6  13   2        5.10        1.28      6.22 o 
  -5  13   2       83.42       78.10      9.03 o 
  -4  13   2       74.00       86.82      9.14 o 
  -3  13   2      284.15      261.79     19.36 o 
  -2  13   2       35.66       35.54      8.59 o 
  -1  13   2        1.85        2.95      5.26 o 
   0  13   2      396.25      364.97     14.12 o 
   1  13   2      285.24      284.16     10.76 o 
   2  13   2       47.75       51.03      6.65 o 
   3  13   2      374.44      369.51     24.60 o 
   4  13   2       71.93       93.46     17.44 o 
   5  13   2        0.08       -7.97     11.59 o 
   6  13   2      295.57      309.64     21.85 o 
   7  13   2        4.51       14.73     12.70 o 
   8  13   2      110.31      132.47     15.50 o 
   9  13   2       20.14       21.99     11.82 o 
  10  13   2       30.65       44.55     12.83 o 
  11  13   2       51.64       54.50     17.12 o 
  12  13   2       14.08       34.39     15.02 o 
  13  13   2       77.40       67.89     19.71 o 
  14  13   2       14.83       50.56     20.37 o 
 -14  14   2       78.38      155.17     41.18 o 
 -13  14   2      108.69      154.66     37.17 o 
 -12  14   2       33.34       21.23     23.69 o 
 -11  14   2       24.30       20.35     34.27 o 
 -10  14   2       19.87       24.92     14.88 o 
  -9  14   2        1.14       11.38     13.34 o 
  -8  14   2       27.21       30.08     14.85 o 
  -7  14   2      370.05      354.59     27.72 o 
  -6  14   2       72.34       84.68     16.03 o 
  -5  14   2        2.92       -5.07      5.26 o 
  -4  14   2      149.45      183.38     11.93 o 
  -3  14   2        0.43        2.67      5.60 o 
  -2  14   2       91.56       88.40      9.35 o 
  -1  14   2        3.48        5.60      5.77 o 
   0  14   2       35.15       29.03      7.09 o 
   1  14   2     1255.21     1148.57     29.48 o 
   2  14   2      141.27      158.35     15.16 o 
   3  14   2       54.10       27.68     14.49 o 
   4  14   2      318.70      316.01     23.49 o 
   5  14   2      172.26      168.68     20.28 o 
   6  14   2      134.93      145.66     20.37 o 
   7  14   2      177.30      210.25     22.50 o 
   8  14   2       67.66       63.83     13.11 o 
   9  14   2       39.17       50.47     12.98 o 
  10  14   2        0.00       40.42     15.44 o 
  11  14   2       33.23       51.88     16.97 o 
  12  14   2       70.65       95.02     20.58 o 
  13  14   2        0.00        4.85     14.80 o 
 -13  15   2      181.98      221.58     27.40 o 
 -12  15   2       48.25       58.99     17.21 o 
 -11  15   2      158.45      203.99     40.19 o 
 -10  15   2        0.86       17.14     14.17 o 
  -9  15   2       65.34       67.67     17.12 o 
  -8  15   2       81.57       99.72     29.89 o 
  -7  15   2       10.80       21.22     13.80 o 
  -6  15   2      111.07       89.10     16.90 o 
  -5  15   2      114.28      134.38     14.79 o 
  -4  15   2      209.03      199.83     18.16 o 
  -3  15   2       23.88       33.05      7.17 o 
  -2  15   2       16.87       19.19      6.75 o 
  -1  15   2      275.06      249.17     13.17 o 
   0  15   2      187.74      168.26     12.11 o 
   1  15   2      353.16      336.83     19.16 o 
   2  15   2      253.19      262.58     18.70 o 
   3  15   2      143.32      175.68     22.28 o 
   4  15   2      371.47      361.78     48.68 o 
   5  15   2        9.11        6.51     13.18 o 
   6  15   2       38.76       17.32     14.38 o 
   7  15   2       88.21       84.27     23.85 o 
   8  15   2      149.89      153.66     17.17 o 
   9  15   2      189.45      169.94     18.21 o 
  10  15   2       41.02       63.22     21.97 o 
  11  15   2        7.12       32.42     17.33 o 
  12  15   2       60.29       67.83     19.93 o 
  13  15   2        8.63       34.31     15.88 o 
 -13  16   2        0.05       35.90     27.61 o 
 -12  16   2      236.45      274.70     49.15 o 
 -11  16   2      136.80      175.83     23.43 o 
 -10  16   2       40.08       36.32     18.82 o 
  -9  16   2        1.13        3.61     13.10 o 
  -8  16   2      123.26      121.50     21.15 o 
  -7  16   2       34.08       44.38     15.36 o 
  -6  16   2       58.54       41.65     23.63 o 
  -5  16   2       84.50       82.18     22.15 o 
  -4  16   2      282.90      286.62     19.12 o 
  -3  16   2      125.34      143.45     15.49 o 
  -2  16   2        0.73        6.68      5.89 o 
  -1  16   2       99.22      108.60     10.61 o 
   0  16   2       41.59       35.26      8.02 o 
   1  16   2       56.44       57.88     13.13 o 
   2  16   2      539.76      470.19     47.91 o 
   3  16   2      114.53      109.82     24.51 o 
   4  16   2       75.01       70.97     17.37 o 
   5  16   2      224.24      228.01     35.33 o 
   6  16   2        9.66       -1.34     16.97 o 
   7  16   2      123.00      142.19     16.16 o 
   8  16   2       46.46       55.44     13.57 o 
   9  16   2      218.66      259.95     21.52 o 
  10  16   2      190.42      234.33     27.42 o 
  11  16   2        6.56       25.03     20.57 o 
  12  16   2        4.01       41.74     21.86 o 
 -12  17   2       65.33      123.87     32.00 o 
 -11  17   2        0.01       14.82     24.23 o 
 -10  17   2       26.57       49.91     28.72 o 
  -9  17   2        0.00       25.01     22.31 o 
  -8  17   2        6.19       24.21     14.66 o 
  -7  17   2      192.17      205.26     23.05 o 
  -6  17   2       28.94       22.74     17.90 o 
  -5  17   2      248.07      229.20     18.32 o 
  -4  17   2      209.52      203.53     17.82 o 
  -3  17   2       50.61       83.91     13.62 o 
  -2  17   2      123.57      115.57     14.79 o 
  -1  17   2      150.80      148.44     15.83 o 
   0  17   2       13.14       -2.14     10.75 o 
   1  17   2       58.30       48.92     12.98 o 
   2  17   2     3119.01     2922.85     66.04 o 
   3  17   2      235.01      253.43     34.19 o 
   4  17   2      353.68      336.97     24.18 o 
   5  17   2      369.14      344.28     25.15 o 
   6  17   2       14.04       16.83     14.75 o 
   7  17   2      178.88      180.38     64.16 o 
   8  17   2       14.14        9.93     14.85 o 
   9  17   2       85.17       99.78     27.50 o 
  10  17   2      157.88      209.68     36.97 o 
  11  17   2       25.60       81.81     26.60 o 
 -11  18   2       14.10       78.99     29.15 o 
 -10  18   2      220.22      291.12     43.22 o 
  -9  18   2        3.93       15.54     26.38 o 
  -8  18   2        0.12        2.11     24.39 o 
  -7  18   2        4.76       45.17     25.32 o 
  -6  18   2      597.79      522.65     43.94 o 
  -5  18   2       11.31       22.49     26.50 o 
  -4  18   2        6.69       20.38     14.94 o 
  -3  18   2        6.43       16.59     15.39 o 
  -2  18   2       26.21       20.46     22.43 o 
  -1  18   2        0.17        5.50     18.88 o 
   0  18   2       14.42       40.18     16.10 o 
   1  18   2      719.14      669.86     31.91 o 
   2  18   2     1124.13     1023.98     53.56 o 
   3  18   2        1.37       14.39     15.82 o 
   4  18   2       12.51       24.17     15.92 o 
   5  18   2        0.17        4.48     15.10 o 
   6  18   2      145.50      152.71     23.09 o 
   7  18   2      275.99      303.94     29.34 o 
   8  18   2      151.01      208.67     25.58 o 
   9  18   2       14.84       35.93     23.60 o 
  10  18   2       17.49       46.45     23.68 o 
 -10  19   2      152.82      281.16     43.24 o 
  -9  19   2        0.00       54.85     29.59 o 
  -8  19   2      201.95      246.81     43.52 o 
  -7  19   2      156.62      153.44     36.36 o 
  -6  19   2      107.13      116.67     33.68 o 
  -5  19   2       85.06       81.95     30.72 o 
  -4  19   2       23.66       21.38     20.65 o 
  -3  19   2       29.67       53.62     17.29 o 
  -2  19   2       81.38       71.27     19.22 o 
  -1  19   2      499.10      418.72     32.94 o 
   0  19   2       23.28       17.81     15.49 o 
   1  19   2       15.62       -3.14     14.52 o 
   2  19   2       30.64       34.28     35.19 o 
   3  19   2       72.09      100.41     21.09 o 
   4  19   2        6.01        1.31     18.76 o 
   5  19   2      187.14      188.97     24.71 o 
   6  19   2      319.33      338.44     31.33 o 
   7  19   2      249.45      304.42     30.59 o 
   8  19   2      130.50      160.03     24.57 o 
   9  19   2       31.64       77.07     27.87 o 
  -8  20   2       16.06       31.79     30.45 o 
  -7  20   2       98.44       99.05     33.85 o 
  -6  20   2       39.05       12.94     28.02 o 
  -5  20   2       11.47       36.75     28.99 o 
  -4  20   2        4.85        8.06     26.97 o 
  -3  20   2        0.71       16.09     30.66 o 
  -2  20   2       14.13       25.03     16.32 o 
  -1  20   2        0.73        7.23     16.07 o 
   0  20   2       46.24       71.86     18.51 o 
   1  20   2      359.80      374.64     41.00 o 
   2  20   2       75.04       74.36     20.71 o 
   3  20   2       30.44       28.54     18.28 o 
   4  20   2       69.28       86.36     21.24 o 
   5  20   2        3.82       14.30     16.64 o 
   6  20   2      650.09      578.69     33.91 o 
   7  20   2       34.72       31.25     18.69 o 
   8  20   2        7.07       24.65     23.22 o 
  -7  21   2      112.17      112.36     34.40 o 
  -6  21   2      115.15      113.63     34.22 o 
  -5  21   2        0.25      -11.68     23.92 o 
  -4  21   2        7.36       51.31     31.94 o 
  -3  21   2      114.66      116.39     22.21 o 
  -2  21   2        8.55       37.20     42.33 o 
  -1  21   2        8.40       14.80     17.06 o 
   0  21   2      278.43      294.69     30.88 o 
   1  21   2       97.49      110.89     22.90 o 
   2  21   2        4.37       41.51     19.47 o 
   3  21   2       11.66       27.63     18.12 o 
   4  21   2      107.96      118.16     23.66 o 
   5  21   2        9.12       23.46     28.73 o 
   6  21   2       29.77       61.67     20.30 o 
  -4  22   2       64.88      111.54     36.19 o 
  -3  22   2       33.79       91.05     20.72 o 
  -2  22   2       13.72        9.38     38.49 o 
  -1  22   2        1.57       45.38     18.86 o 
   0  22   2      303.52      335.10     32.88 o 
   1  22   2        5.21       16.41     18.72 o 
   2  22   2       13.48       67.53     20.89 o 
   3  22   2        0.23       25.07     17.48 o 
 -18   1   3       21.25       31.17     27.23 o 
 -17   1   3      223.99      206.73     26.48 o 
 -16   1   3      209.55      200.04     14.01 o 
 -15   1   3     1399.86     1370.62     28.28 o 
 -14   1   3      343.84      345.41     14.26 o 
 -13   1   3      154.10      147.51     10.62 o 
 -12   1   3       27.49       30.18      8.26 o 
 -11   1   3       47.76       52.69      7.74 o 
 -10   1   3        1.02        1.32      4.58 o 
  -9   1   3      166.42      164.41     13.36 o 
  -8   1   3      171.84      175.16      8.43 o 
  -7   1   3     2283.93     2343.28     29.66 o 
  -6   1   3     1000.90     1032.21     16.14 o 
  -5   1   3        2.47        0.55      2.26 o 
  -4   1   3      596.92      646.33     10.93 o 
  -3   1   3      878.16      929.08     13.03 o 
  -2   1   3      240.62      237.54      4.90 o 
  -1   1   3       24.61       21.12      2.66 o 
   0   1   3       79.67      113.56      5.16 o 
   1   1   3      369.23      328.66      7.84 o 
   2   1   3      135.92      102.17      4.92 o 
   3   1   3       29.87       30.25      3.48 o 
   4   1   3        5.67        7.90      2.98 o 
   5   1   3      654.39      594.55     13.06 o 
   6   1   3     1816.73     1805.23     29.83 o 
   7   1   3        0.00       -7.32      5.56 o 
   8   1   3      134.80      171.74     11.89 o 
   9   1   3       49.20       70.61     12.75 o 
  10   1   3       21.95       22.88      7.73 o 
  11   1   3        0.18        8.29      7.25 o 
  12   1   3       47.71       46.80     17.46 o 
  13   1   3        1.48        3.29      7.95 o 
  14   1   3        4.09       -0.71      7.89 o 
  15   1   3        5.60        2.85     17.04 o 
  16   1   3       22.85       19.70     22.11 o 
 -17   2   3      260.44      245.54     62.38 o 
 -16   2   3      137.67      126.00     11.82 o 
 -15   2   3      188.42      201.31     13.45 o 
 -14   2   3       77.80       84.02      9.24 o 
 -13   2   3       37.38       35.63      9.14 o 
 -12   2   3        2.86        1.74      6.81 o 
 -11   2   3      140.20      135.70     13.46 o 
 -10   2   3        0.37        2.65      5.18 o 
  -9   2   3       53.97       51.81      7.36 o 
  -8   2   3      288.49      324.43      9.59 o 
  -7   2   3     1249.81     1386.05     16.50 o 
  -6   2   3       25.91       22.33      3.61 o 
  -5   2   3      231.87      257.35      5.67 o 
  -4   2   3     2929.31     3195.63     25.20 o 
  -3   2   3      181.54      185.62      5.13 o 
  -2   2   3       54.13       76.93      3.01 o 
  -1   2   3       75.24      116.88      5.79 o 
   0   2   3      666.03      675.57      9.72 o 
   1   2   3      933.98     1087.33     14.30 o 
   2   2   3       70.34       66.68      6.00 o 
   3   2   3      781.57      766.84     17.33 o 
   4   2   3      184.22      181.56      7.02 o 
   5   2   3      854.36      927.24     16.62 o 
   6   2   3      147.54      156.09     11.70 o 
   7   2   3       37.62       42.29      7.33 o 
   8   2   3      658.30      636.29     19.07 o 
   9   2   3       36.27       34.26      8.55 o 
  10   2   3      717.30      668.46     20.95 o 
  11   2   3       60.22       50.72     16.12 o 
  12   2   3       57.57       57.47     10.21 o 
  13   2   3        2.87        1.52      7.22 o 
  14   2   3      134.58      149.43     14.80 o 
  15   2   3        1.45       -8.51     10.85 o 
  16   2   3        2.14      -39.80     19.90 o 
 -17   3   3        0.06        5.58     10.92 o 
 -16   3   3       20.74       17.49      5.75 o 
 -15   3   3        2.96        1.22      4.46 o 
 -14   3   3      197.96      200.10     26.54 o 
 -13   3   3       79.49       78.23     11.89 o 
 -12   3   3      206.31      192.43     35.25 o 
 -11   3   3        1.77       -0.71      4.87 o 
 -10   3   3       34.52       38.82      6.65 o 
  -9   3   3      103.59       95.74      6.86 o 
  -8   3   3        2.98        8.55      4.18 o 
  -7   3   3        0.27        3.34      3.34 o 
  -6   3   3        4.88       10.56      2.71 o 
  -5   3   3       53.85       58.48      4.06 o 
  -4   3   3     1114.27     1179.76     12.41 o 
  -3   3   3       23.79       32.57      2.49 o 
  -2   3   3      418.48      416.92      5.72 o 
  -1   3   3       13.66       19.12      2.46 o 
   0   3   3     2581.30     2510.39     27.86 o 
   1   3   3     3863.94     4170.22     42.28 o 
   2   3   3       59.29       81.30      5.47 o 
   3   3   3     3064.40     3017.28     52.35 o 
   4   3   3        6.48        5.28      3.00 o 
   5   3   3       17.75       19.35      3.45 o 
   6   3   3        0.14        0.92      4.95 o 
   7   3   3       15.73       16.66      6.29 o 
   8   3   3       44.34       46.59      7.79 o 
   9   3   3     2771.54     2651.30     42.20 o 
  10   3   3        1.50        1.41      9.58 o 
  11   3   3      921.08      816.85     23.63 o 
  12   3   3      114.96      140.09     16.01 o 
  13   3   3       38.56       29.63      9.81 o 
  14   3   3        1.36        0.58      9.60 o 
  15   3   3       10.25       14.77     12.72 o 
  16   3   3      147.80      153.75     29.37 o 
 -17   4   3       28.00       25.10     18.39 o 
 -16   4   3        8.75      -11.65     14.96 o 
 -15   4   3       27.37       21.94      8.89 o 
 -14   4   3      344.64      358.57     25.15 o 
 -13   4   3      581.46      547.56     21.10 o 
 -12   4   3      277.90      280.90     15.34 o 
 -11   4   3        8.04        2.60      5.88 o 
 -10   4   3       59.97       57.63      8.24 o 
  -9   4   3      185.10      190.45      8.99 o 
  -8   4   3      612.32      660.13     13.48 o 
  -7   4   3      530.36      544.56     11.72 o 
  -6   4   3     2865.54     3167.90     26.54 o 
  -5   4   3      128.09      137.65      4.36 o 
  -4   4   3      702.03      661.97      8.78 o 
  -3   4   3      481.77      476.89      7.02 o 
  -2   4   3        0.08       -0.50      1.60 o 
  -1   4   3      404.84      409.09      6.25 o 
   0   4   3       78.41       93.12      4.68 o 
   1   4   3     1859.20     1996.66     31.67 o 
   2   4   3       98.69      125.72      9.17 o 
   3   4   3     4307.82     4559.98     76.58 o 
   4   4   3       17.64       43.01      5.43 o 
   5   4   3       16.28       23.59      4.69 o 
   6   4   3      227.35      220.53      7.48 o 
   7   4   3       81.70       90.76      8.38 o 
   8   4   3       38.32       28.45      7.07 o 
   9   4   3      243.07      213.59     11.19 o 
  10   4   3       34.12       18.28      7.80 o 
  11   4   3     1231.25     1166.59     28.28 o 
  12   4   3      141.51      152.29     14.22 o 
  13   4   3       22.47       15.46      8.40 o 
  14   4   3        0.70       -8.06     11.17 o 
  15   4   3       66.98       45.87     15.24 o 
  16   4   3      182.28      267.13     21.27 o 
 -17   5   3       11.34      -19.18     16.75 o 
 -16   5   3       23.43       30.34     18.44 o 
 -15   5   3        0.52       -4.54      8.25 o 
 -14   5   3       67.99       78.97     11.74 o 
 -13   5   3      522.88      519.16     18.99 o 
 -12   5   3        1.48        9.02      8.31 o 
 -11   5   3        0.53        3.87      7.18 o 
 -10   5   3      442.26      450.86     12.80 o 
  -9   5   3       19.65       19.00      5.22 o 
  -8   5   3        0.29        6.35      3.93 o 
  -7   5   3       40.58       44.37      4.42 o 
  -6   5   3       67.89       69.07      4.50 o 
  -5   5   3     2484.52     2749.56     29.35 o 
  -4   5   3     2071.55     2148.42     17.69 o 
  -3   5   3      190.39      179.51      5.75 o 
  -2   5   3       69.00       62.82      3.84 o 
  -1   5   3      177.01      177.30      4.21 o 
   0   5   3       38.16       36.82      3.53 o 
   1   5   3      817.43      834.08     16.67 o 
   2   5   3     1522.16     1792.11     27.01 o 
   3   5   3     1959.60     1975.14     29.71 o 
   4   5   3      134.14      147.92      7.86 o 
   5   5   3      411.81      404.83     11.18 o 
   6   5   3      115.22      108.64      6.38 o 
   7   5   3       14.77        4.83      6.36 o 
   8   5   3      508.15      496.22     17.31 o 
   9   5   3      189.69      209.15     13.64 o 
  10   5   3      121.30      143.74     15.92 o 
  11   5   3      645.18      645.78     23.46 o 
  12   5   3      456.73      451.37     23.46 o 
  13   5   3       22.77       26.77      9.50 o 
  14   5   3      129.51      182.62     22.81 o 
  15   5   3        1.80      -15.19     17.99 o 
  16   5   3        4.89       60.27     48.21 o 
 -17   6   3        0.14      -25.54     16.65 o 
 -16   6   3        1.37      -33.39     17.84 o 
 -15   6   3       23.35       14.46      9.73 o 
 -14   6   3      107.27       98.91     12.97 o 
 -13   6   3      114.80      145.66     18.72 o 
 -12   6   3      301.20      277.14     14.24 o 
 -11   6   3        2.24        1.90      5.59 o 
 -10   6   3      281.83      272.36     10.95 o 
  -9   6   3       31.06       29.23      5.74 o 
  -8   6   3       52.18       63.07      6.32 o 
  -7   6   3        3.28       -0.30      3.52 o 
  -6   6   3        0.01        5.35      4.50 o 
  -5   6   3     1689.78     1758.92     17.46 o 
  -4   6   3        4.05        5.56      2.51 o 
  -3   6   3      563.32      568.45      9.64 o 
  -2   6   3     2052.83     2124.80     20.89 o 
  -1   6   3       80.83      108.15      5.13 o 
   0   6   3        7.37        0.66      1.61 o 
   1   6   3        1.01        1.37      4.10 o 
   2   6   3      922.94      974.49     21.84 o 
   3   6   3      168.32      237.49     24.92 o 
   4   6   3      139.16      157.42      8.34 o 
   5   6   3       57.34       65.58      7.11 o 
   6   6   3       11.22        7.51      5.01 o 
   7   6   3       85.63      101.81      9.43 o 
   8   6   3       38.31       43.45      8.65 o 
   9   6   3      110.96       97.32     11.16 o 
  10   6   3     3242.16     2797.55     45.19 o 
  11   6   3      896.72      867.54     24.61 o 
  12   6   3      178.93      162.77     14.74 o 
  13   6   3       36.82       33.62     12.97 o 
  14   6   3       11.68       14.39     11.63 o 
  15   6   3        0.33        0.25     11.29 o 
  16   6   3       37.31       57.08     17.68 o 
 -17   7   3        0.31      -33.40     16.70 o 
 -16   7   3       10.87      -10.76     16.74 o 
 -15   7   3      136.43      152.25     22.96 o 
 -14   7   3      195.89      184.40     32.11 o 
 -13   7   3        0.55       10.49     17.66 o 
 -12   7   3      132.48      155.88     32.67 o 
 -11   7   3       28.48       38.04     10.99 o 
 -10   7   3        2.88       -0.84      6.76 o 
  -9   7   3      140.94      140.34     10.79 o 
  -8   7   3       31.60       35.72      5.85 o 
  -7   7   3     2184.41     2180.15     27.37 o 
  -6   7   3     1982.47     2014.66     28.17 o 
  -5   7   3        9.72       11.95      3.46 o 
  -4   7   3      594.44      574.81     10.19 o 
  -3   7   3        8.38        8.08      2.86 o 
  -2   7   3        8.41        7.90      3.72 o 
  -1   7   3       30.40       24.40      3.77 o 
   0   7   3        2.46       -2.89      2.55 o 
   1   7   3      764.34      851.43     15.54 o 
   2   7   3      963.93      951.15     18.04 o 
   3   7   3       51.97       47.48      6.17 o 
   4   7   3      442.57      442.96     19.89 o 
   5   7   3        4.48       -6.56      5.37 o 
   6   7   3        7.86       10.72      5.85 o 
   7   7   3       23.42       13.12     16.44 o 
   8   7   3      233.55      228.73     16.41 o 
   9   7   3       15.88       24.90     10.46 o 
  10   7   3      457.73      418.34     21.82 o 
  11   7   3       12.22        5.68      9.90 o 
  12   7   3        6.73        2.75     10.08 o 
  13   7   3       53.60       43.24     15.11 o 
  14   7   3       28.83       17.50     12.10 o 
  15   7   3        1.24        0.10     16.18 o 
  16   7   3       36.12       54.76     72.51 o 
 -16   8   3        2.79      -18.22     16.85 o 
 -15   8   3       75.73       61.98     19.57 o 
 -14   8   3       36.94       39.12     16.47 o 
 -13   8   3        0.13       16.05     20.23 o 
 -12   8   3      110.99      123.58     15.64 o 
 -11   8   3        2.73        1.59      8.61 o 
 -10   8   3       39.68       39.61      8.51 o 
  -9   8   3      102.55      107.19     10.34 o 
  -8   8   3       17.65       21.34      5.88 o 
  -7   8   3       63.86       67.26      6.73 o 
  -6   8   3      115.49      126.38      7.65 o 
  -5   8   3       32.78       22.95      3.10 o 
  -4   8   3      202.31      217.28      7.20 o 
  -3   8   3      303.56      280.75      8.79 o 
  -2   8   3      184.96      184.58      7.26 o 
  -1   8   3      195.32      199.70      9.22 o 
   0   8   3        0.96       -0.88      2.84 o 
   1   8   3       82.83       94.69      8.51 o 
   2   8   3     1038.91      995.56     20.81 o 
   3   8   3      434.82      466.73     16.26 o 
   4   8   3      206.33      223.90     15.97 o 
   5   8   3      152.28      179.98     15.67 o 
   6   8   3        3.61      -10.12      7.64 o 
   7   8   3      139.36      135.61     16.33 o 
   8   8   3        0.00        4.06      9.01 o 
   9   8   3       46.10       58.51     11.82 o 
  10   8   3      271.54      264.26     19.85 o 
  11   8   3       15.19       28.16     11.64 o 
  12   8   3      270.18      311.51     20.99 o 
  13   8   3       53.80       44.49     17.28 o 
  14   8   3       12.38        4.56     19.85 o 
  15   8   3        3.45       -1.74     14.46 o 
 -16   9   3       58.61      103.38     35.19 o 
 -15   9   3      126.65      130.20     35.51 o 
 -14   9   3       49.74       30.66     16.19 o 
 -13   9   3        0.29       27.52     24.86 o 
 -12   9   3       69.03       71.49     18.80 o 
 -11   9   3       13.16        7.98      8.67 o 
 -10   9   3       11.43        8.92      8.69 o 
  -9   9   3       94.11       74.63      9.27 o 
  -8   9   3     1341.40     1287.66     21.49 o 
  -7   9   3      527.73      496.96     13.56 o 
  -6   9   3       24.69       26.56      5.41 o 
  -5   9   3      277.30      269.94      8.86 o 
  -4   9   3        0.21       -0.15      3.06 o 
  -3   9   3        6.69       19.32      5.12 o 
  -2   9   3       11.75       12.01      3.74 o 
  -1   9   3      211.05      207.90     10.36 o 
   0   9   3     2768.68     2572.61     34.86 o 
   1   9   3      376.31      354.50     24.94 o 
   2   9   3       19.18       16.42      9.92 o 
   3   9   3      200.97      215.61     13.19 o 
   4   9   3        2.30        1.13      7.94 o 
   5   9   3      599.44      630.27     31.10 o 
   6   9   3      275.18      251.84     17.58 o 
   7   9   3      155.89      130.98     15.72 o 
   8   9   3      181.67      179.36     15.56 o 
   9   9   3      145.92      119.90     14.48 o 
  10   9   3       21.51       12.13     10.24 o 
  11   9   3        0.03      -10.82     15.22 o 
  12   9   3      215.72      240.66     20.91 o 
  13   9   3      629.77      557.45     27.58 o 
  14   9   3        3.08        4.16     11.49 o 
  15   9   3        8.76       14.07     14.78 o 
 -16  10   3      412.55      412.18     53.73 o 
 -15  10   3       17.59        2.98     25.53 o 
 -14  10   3       52.43       62.76     27.73 o 
 -13  10   3       65.10       53.49     25.06 o 
 -12  10   3       17.06       22.43     11.74 o 
 -11  10   3        2.40       15.48     11.80 o 
 -10  10   3        8.31       30.39     12.33 o 
  -9  10   3      517.62      498.80     20.04 o 
  -8  10   3     1856.32     1806.58     34.81 o 
  -7  10   3      558.42      552.28     18.48 o 
  -6  10   3       17.52       20.93      6.32 o 
  -5  10   3      615.90      574.23     13.89 o 
  -4  10   3        6.27        7.26      4.58 o 
  -3  10   3       11.77       13.36      4.07 o 
  -2  10   3      578.42      587.36     12.81 o 
  -1  10   3       28.88       21.52      5.69 o 
   0  10   3     1476.42     1482.08     19.00 o 
   1  10   3       33.41       64.12     10.45 o 
   2  10   3        5.68       -3.11      8.36 o 
   3  10   3      264.16      228.20     17.79 o 
   4  10   3       61.37       56.94     10.02 o 
   5  10   3       98.73      101.65     13.17 o 
   6  10   3      258.78      246.91     18.73 o 
   7  10   3        6.51        7.05      9.84 o 
   8  10   3       80.13       73.25     14.09 o 
   9  10   3      217.47      185.25     16.62 o 
  10  10   3       28.13       34.13     11.81 o 
  11  10   3       65.51       93.17     15.86 o 
  12  10   3      147.92      150.78     17.92 o 
  13  10   3       82.54       87.98     15.94 o 
  14  10   3        0.07       -7.09     13.09 o 
  15  10   3        0.60       22.62     14.64 o 
 -15  11   3       24.82        1.82     26.57 o 
 -14  11   3      162.61      205.06     38.60 o 
 -13  11   3       27.48       46.42     26.13 o 
 -12  11   3        3.57       13.37     15.09 o 
 -11  11   3       70.95       77.43     15.82 o 
 -10  11   3       61.09       52.48     14.33 o 
  -9  11   3       19.16       23.78     12.73 o 
  -8  11   3      411.74      401.34     18.47 o 
  -7  11   3      216.74      225.67     20.12 o 
  -6  11   3        1.39        6.37     12.57 o 
  -5  11   3        0.42        0.24      4.97 o 
  -4  11   3        1.00        6.00      5.44 o 
  -3  11   3      209.08      213.34      9.64 o 
  -2  11   3     1356.06     1343.61     30.33 o 
  -1  11   3      965.57      932.01     22.98 o 
   0  11   3     1421.70     1375.38     18.72 o 
   1  11   3        0.11        2.98      8.99 o 
   2  11   3        0.63        3.21      9.17 o 
   3  11   3       33.86       26.85     14.25 o 
   4  11   3      133.39      148.00     24.08 o 
   5  11   3      557.20      516.79     36.19 o 
   6  11   3      206.87      194.21     28.11 o 
   7  11   3      297.85      280.84     27.46 o 
   8  11   3       42.15       52.09     19.15 o 
   9  11   3       11.62       19.94     12.39 o 
  10  11   3        0.04        2.02     12.07 o 
  11  11   3       59.96       75.73     17.46 o 
  12  11   3        2.66       23.61     14.59 o 
  13  11   3      145.49      199.21     44.36 o 
  14  11   3       11.80       40.33     17.43 o 
 -15  12   3       89.40      116.55     35.25 o 
 -14  12   3       21.00       -3.05     24.13 o 
 -13  12   3       49.24       49.12     26.11 o 
 -12  12   3        0.20       13.26     14.24 o 
 -11  12   3      140.00      124.68     18.10 o 
 -10  12   3      197.14      223.49     21.86 o 
  -9  12   3      299.44      290.24     27.74 o 
  -8  12   3      501.52      458.83     40.16 o 
  -7  12   3      211.74      211.51     19.74 o 
  -6  12   3      244.42      193.51     24.28 o 
  -5  12   3       38.80       46.33      7.64 o 
  -4  12   3        3.91        5.33      5.30 o 
  -3  12   3      136.67      138.19     10.72 o 
  -2  12   3        6.92       -0.52      5.38 o 
  -1  12   3      940.67      891.57     20.88 o 
   0  12   3       80.26       89.35      9.36 o 
   1  12   3       23.31       26.23     10.47 o 
   2  12   3      170.28      184.50     15.77 o 
   3  12   3       26.76       28.11     11.26 o 
   4  12   3      100.16      125.34     32.36 o 
   5  12   3      795.19      665.28     63.17 o 
   6  12   3      484.92      511.48     35.60 o 
   7  12   3      434.68      399.90     34.24 o 
   8  12   3       37.09       19.36     16.13 o 
   9  12   3       41.28       25.46     12.83 o 
  10  12   3       14.79       23.96     12.99 o 
  11  12   3        0.02       27.22     14.30 o 
  12  12   3      120.40      142.80     22.39 o 
  13  12   3       48.82       71.33     18.98 o 
  14  12   3       22.38       28.25     15.68 o 
 -14  13   3      149.32      168.79     36.37 o 
 -13  13   3        0.15      -10.08     20.75 o 
 -12  13   3        4.36       24.00     15.32 o 
 -11  13   3        0.00       28.10     14.99 o 
 -10  13   3      278.24      260.58     54.86 o 
  -9  13   3       69.10       92.32     20.76 o 
  -8  13   3       77.37       80.82     17.53 o 
  -7  13   3      348.05      300.52     24.90 o 
  -6  13   3        3.38        1.63     12.29 o 
  -5  13   3       34.11       52.86     10.60 o 
  -4  13   3      141.23      143.14     10.94 o 
  -3  13   3       21.37       12.42      6.61 o 
  -2  13   3       17.76       14.93      5.88 o 
  -1  13   3       13.13        2.00      6.19 o 
   0  13   3      405.66      364.83     14.71 o 
   1  13   3       33.99       22.16     12.25 o 
   2  13   3      423.03      379.13     19.49 o 
   3  13   3       79.22       98.16     17.47 o 
   4  13   3      366.38      341.55     30.79 o 
   5  13   3      206.01      264.31     21.32 o 
   6  13   3       16.69       36.85     13.72 o 
   7  13   3       35.03       45.13     17.57 o 
   8  13   3      178.49      224.16     22.95 o 
   9  13   3        4.88       18.30     12.46 o 
  10  13   3        6.73        9.04     13.23 o 
  11  13   3        4.00       20.19     13.02 o 
  12  13   3      125.25      132.31     22.28 o 
  13  13   3        0.01       10.40     14.01 o 
 -14  14   3       36.21       14.35     27.55 o 
 -13  14   3      129.31      183.62     24.74 o 
 -12  14   3       50.71       70.44     19.00 o 
 -11  14   3       25.67       62.62     17.78 o 
 -10  14   3      212.86      217.26     27.05 o 
  -9  14   3       23.77       31.51     15.45 o 
  -8  14   3        5.26        8.82     13.81 o 
  -7  14   3        3.01       11.91     12.82 o 
  -6  14   3      322.31      314.26     26.63 o 
  -5  14   3       59.88       55.08     16.14 o 
  -4  14   3      306.41      281.62     26.69 o 
  -3  14   3      215.11      217.97     16.88 o 
  -2  14   3        0.42       -3.33      5.42 o 
  -1  14   3       12.49        8.14      6.24 o 
   0  14   3     1674.77     1563.85     29.16 o 
   1  14   3      798.25      725.84     25.31 o 
   2  14   3      337.79      327.82     19.38 o 
   3  14   3       31.94       36.81     14.60 o 
   4  14   3     1709.87     1569.69     44.60 o 
   5  14   3       68.32       49.90     15.70 o 
   6  14   3       32.20       37.22     14.56 o 
   7  14   3      291.53      265.52     25.36 o 
   8  14   3      245.39      294.92     66.15 o 
   9  14   3       62.75       60.57     13.22 o 
  10  14   3       96.90      121.45     16.78 o 
  11  14   3       19.84       12.31     13.08 o 
  12  14   3      131.05      136.95     23.08 o 
 -13  15   3        1.92       19.30     45.35 o 
 -12  15   3       64.67      115.66     21.23 o 
 -11  15   3        0.03       -0.25     30.41 o 
 -10  15   3        8.04       -2.43     16.15 o 
  -9  15   3       25.64       26.97     15.47 o 
  -8  15   3       54.99       50.15     18.36 o 
  -7  15   3      100.00       97.41     18.45 o 
  -6  15   3        7.46       11.21     13.77 o 
  -5  15   3       14.10       12.44     14.51 o 
  -4  15   3       24.76       18.05     10.11 o 
  -3  15   3      101.95       94.86     13.56 o 
  -2  15   3       74.76       80.83     12.89 o 
  -1  15   3       48.90       51.24     11.86 o 
   0  15   3        6.77       11.12      9.83 o 
   1  15   3      428.01      382.55     20.37 o 
   2  15   3      137.51      124.77     15.52 o 
   3  15   3       25.18       24.89     14.41 o 
   4  15   3      822.94      773.79     33.12 o 
   5  15   3      757.24      716.47     31.67 o 
   6  15   3       49.81       71.53     16.65 o 
   7  15   3       18.59       16.83     13.56 o 
   8  15   3       16.13       25.44     11.03 o 
   9  15   3       25.14       45.71     13.30 o 
  10  15   3        0.79       11.75     12.04 o 
  11  15   3       36.08       50.16     17.85 o 
  12  15   3      302.31      312.58     39.74 o 
 -12  16   3        1.79       13.94     21.36 o 
 -11  16   3       44.90       49.30     24.13 o 
 -10  16   3        7.86      -12.92     13.14 o 
  -9  16   3       41.41       65.47     43.14 o 
  -8  16   3        0.40       18.87     14.60 o 
  -7  16   3      177.79      143.12     20.71 o 
  -6  16   3      260.65      231.76     45.29 o 
  -5  16   3       26.21        2.15     13.64 o 
  -4  16   3       66.72       57.20     13.52 o 
  -3  16   3       48.43       47.08     12.24 o 
  -2  16   3        4.09        8.56     10.58 o 
  -1  16   3        0.41       -0.68      9.91 o 
   0  16   3      126.08      131.17     15.47 o 
   1  16   3        2.68        6.39     10.79 o 
   2  16   3       28.43        7.83     11.45 o 
   3  16   3      619.38      594.39     29.42 o 
   4  16   3      145.18      146.29     21.38 o 
   5  16   3       12.10       -1.58     14.43 o 
   6  16   3        0.43        1.98     13.16 o 
   7  16   3        9.25       -2.83     20.60 o 
   8  16   3       15.46       26.72     16.17 o 
   9  16   3        4.00       26.44     12.01 o 
  10  16   3        1.55       33.64     13.63 o 
  11  16   3        1.62       26.69     14.24 o 
 -11  17   3       21.56        6.89     35.31 o 
 -10  17   3       23.79       51.70     18.33 o 
  -9  17   3      127.50      144.07     32.32 o 
  -8  17   3       29.82       59.91     17.52 o 
  -7  17   3        1.11        2.00     14.16 o 
  -6  17   3       58.32       81.13     17.84 o 
  -5  17   3       35.21       30.43     25.82 o 
  -4  17   3       16.28       13.90     10.65 o 
  -3  17   3        0.36       28.81     11.30 o 
  -2  17   3        8.48       24.02     12.98 o 
  -1  17   3        0.09       18.64     11.35 o 
   0  17   3        0.78        2.98     12.13 o 
   1  17   3       63.36       80.57     19.58 o 
   2  17   3      171.74      154.29     21.74 o 
   3  17   3      316.88      309.32     24.97 o 
   4  17   3      958.24      891.57     70.63 o 
   5  17   3       24.58       13.68     35.19 o 
   6  17   3       17.00       32.32     15.41 o 
   7  17   3       56.33       83.25     18.98 o 
   8  17   3       34.56       59.49     13.45 o 
   9  17   3       17.15       54.86     14.98 o 
  10  17   3        7.20       68.35     18.07 o 
 -10  18   3      375.19      408.18     51.49 o 
  -9  18   3       18.71       37.89     16.17 o 
  -8  18   3       30.49       36.89     17.31 o 
  -7  18   3      256.18      308.55     45.38 o 
  -6  18   3        0.75       30.17     15.35 o 
  -5  18   3      149.06      149.29     21.02 o 
  -4  18   3       19.35       22.47     15.93 o 
  -3  18   3      192.34      184.02     17.63 o 
  -2  18   3       10.27       29.17     11.87 o 
  -1  18   3       11.48       21.30     11.60 o 
   0  18   3       61.33       61.82     13.69 o 
   1  18   3      192.65      207.93     22.68 o 
   2  18   3       27.56       27.60     15.49 o 
   3  18   3       77.56       84.92     18.96 o 
   4  18   3        5.76        4.47     14.51 o 
   5  18   3      141.92      167.15     23.89 o 
   6  18   3      209.73      240.57     27.37 o 
   7  18   3       43.01       64.98     18.89 o 
   8  18   3        6.62       14.61     16.09 o 
   9  18   3        0.14        0.59     32.71 o 
  -9  19   3       48.76      135.85     35.44 o 
  -8  19   3       15.53       28.38     29.45 o 
  -7  19   3        0.00       11.88     27.05 o 
  -6  19   3       36.58       89.79     34.42 o 
  -5  19   3        0.30       17.19     25.75 o 
  -4  19   3        6.78       24.50     28.66 o 
  -3  19   3       16.46       48.12     16.03 o 
  -2  19   3       75.98      106.08     19.75 o 
  -1  19   3      134.04      143.60     25.45 o 
   0  19   3       11.81        7.44     24.64 o 
   1  19   3       17.00       44.91     16.43 o 
   2  19   3       10.99       23.16     15.81 o 
   3  19   3        4.78        6.38     17.59 o 
   4  19   3       53.13       69.48     19.66 o 
   5  19   3       33.34       35.26     25.15 o 
   6  19   3      235.30      207.56     43.72 o 
   7  19   3      131.44      172.43     25.71 o 
   8  19   3       16.89       49.03     19.01 o 
  -8  20   3        2.66       44.34     28.60 o 
  -7  20   3        3.25        2.76     28.50 o 
  -6  20   3        0.62       22.26     27.77 o 
  -5  20   3       15.16       49.14     31.33 o 
  -4  20   3       19.81       61.58     30.70 o 
  -3  20   3       10.06       39.16     28.07 o 
  -2  20   3       37.96       52.51     17.31 o 
  -1  20   3      688.92      632.81     33.38 o 
   0  20   3      231.30      259.41     28.59 o 
   1  20   3        0.52       22.64     16.22 o 
   2  20   3       13.09       24.89     16.31 o 
   3  20   3       17.69       40.99     22.48 o 
   4  20   3       14.58       32.91     18.20 o 
   5  20   3       74.96       73.28     20.94 o 
   6  20   3      277.19      307.77     31.36 o 
  -6  21   3       22.59       65.04     33.49 o 
  -5  21   3        2.64       51.84     33.88 o 
  -4  21   3       59.73       67.26     32.60 o 
  -3  21   3       44.29       68.47     33.79 o 
  -2  21   3       61.92       61.21     40.96 o 
  -1  21   3      866.45      796.05     37.51 o 
   0  21   3      237.89      258.00     28.73 o 
   1  21   3        4.77        9.50     20.88 o 
   2  21   3       31.86       41.91     34.43 o 
   3  21   3        6.42       25.40     17.90 o 
   4  21   3       15.94       43.59     22.99 o 
  -2  22   3       44.53      102.17     42.00 o 
  -1  22   3      204.49      194.26     26.04 o 
   0  22   3       48.48       75.87     19.91 o 
   1  22   3        1.00       22.79     22.33 o 
 -17   0   4      128.84       97.39     23.22 o 
 -16   0   4      217.53      155.77     31.92 o 
 -15   0   4      150.81      155.23     17.45 o 
 -14   0   4       82.71       67.56     12.57 o 
 -13   0   4      126.87      149.64     15.38 o 
 -12   0   4       89.55       76.25     11.51 o 
 -11   0   4      330.10      403.73     36.68 o 
 -10   0   4      139.58      117.85     16.68 o 
  -9   0   4      134.65      135.39     16.53 o 
  -8   0   4       73.54       80.86      8.63 o 
  -7   0   4        0.02        2.56      4.00 o 
  -6   0   4      484.58      409.79     11.20 o 
  -5   0   4      458.93      435.24     13.67 o 
  -4   0   4       47.93       48.31      6.65 o 
  -3   0   4      121.50      135.63      5.86 o 
  -2   0   4      670.29      722.30     13.03 o 
  -1   0   4     1170.47     1223.90     21.60 o 
   0   0   4     3222.44     3355.02     43.97 o 
   1   0   4     3070.86     3534.30     61.11 o 
   2   0   4     1322.78     1528.93     21.95 o 
   3   0   4       14.98       10.27      3.97 o 
   4   0   4      454.94      457.51     12.86 o 
   5   0   4      306.46      326.18     22.28 o 
   6   0   4      180.79      160.36     21.51 o 
   7   0   4     5313.18     5121.96     92.23 o 
   8   0   4     3874.47     3806.26     76.91 o 
   9   0   4     1220.17     1046.77     37.11 o 
  10   0   4      158.71      165.93     20.14 o 
  11   0   4       79.52       89.65     17.38 o 
  12   0   4      147.70      160.57     21.47 o 
  13   0   4       19.89       20.60     13.55 o 
  14   0   4      172.87      221.42     26.02 o 
  15   0   4       12.75       19.06     14.69 o 
  16   0   4        4.36        6.15     34.05 o 
 -17   1   4      172.35      173.77     14.23 o 
 -16   1   4      331.62      340.13     16.37 o 
 -15   1   4       22.61       15.49      7.23 o 
 -14   1   4       74.44       69.32      8.94 o 
 -13   1   4       10.44        0.63      5.12 o 
 -12   1   4      115.58      134.94     17.61 o 
 -11   1   4        0.01        3.19      6.17 o 
 -10   1   4       54.06       58.50      7.59 o 
  -9   1   4      576.17      644.91     20.53 o 
  -8   1   4     1202.27     1270.65     18.80 o 
  -7   1   4      166.20      168.79      6.40 o 
  -6   1   4      377.74      390.76      8.64 o 
  -5   1   4       15.47       22.59      3.49 o 
  -4   1   4      481.85      523.39      9.48 o 
  -3   1   4      823.88      859.41     10.78 o 
  -2   1   4      432.76      516.33      7.68 o 
  -1   1   4     2471.02     2746.02     26.51 o 
   0   1   4        3.89        8.90      2.59 o 
   1   1   4      278.79      300.72      5.55 o 
   2   1   4       18.36       24.50      3.36 o 
   3   1   4       29.98       32.58      5.39 o 
   4   1   4       93.95       97.84      8.80 o 
   5   1   4       10.01        6.24      5.19 o 
   6   1   4     1027.86      981.99     25.20 o 
   7   1   4      906.48      866.54     23.71 o 
   8   1   4     1050.73      991.38     25.01 o 
   9   1   4      318.46      274.22     14.74 o 
  10   1   4       36.63       50.82     12.31 o 
  11   1   4      303.50      297.42     16.16 o 
  12   1   4       65.29       63.93     11.39 o 
  13   1   4        5.51        8.36      8.93 o 
  14   1   4       63.85      104.73     16.22 o 
  15   1   4       22.36       27.64     14.39 o 
  16   1   4      134.41      165.75     21.87 o 
 -17   2   4       71.83       70.22     10.77 o 
 -16   2   4        2.50      -12.34      6.17 o 
 -15   2   4      203.68      206.64     13.70 o 
 -14   2   4        2.01       10.74      6.20 o 
 -13   2   4       19.36       27.06      9.69 o 
 -12   2   4       83.68       89.11     10.63 o 
 -11   2   4       38.49       55.02      8.84 o 
 -10   2   4      895.15      915.44     19.72 o 
  -9   2   4      433.40      431.34     19.33 o 
  -8   2   4      206.74      243.34     10.09 o 
  -7   2   4      896.41      940.28     13.71 o 
  -6   2   4      229.80      232.72      6.90 o 
  -5   2   4     1024.58     1062.44     14.56 o 
  -4   2   4       68.47       64.74      4.71 o 
  -3   2   4      228.14      249.45      5.38 o 
  -2   2   4      487.40      556.20      9.36 o 
  -1   2   4      138.73      126.30      4.72 o 
   0   2   4     2289.41     2452.91     26.81 o 
   1   2   4       22.14       26.95      4.27 o 
   2   2   4      142.64      147.51      8.67 o 
   3   2   4      720.21      664.74     12.60 o 
   4   2   4     1063.70     1039.23     19.28 o 
   5   2   4       43.69       49.28      7.01 o 
   6   2   4      758.67      685.03     21.29 o 
   7   2   4      465.28      441.92     24.36 o 
   8   2   4     1593.80     1578.68     31.92 o 
   9   2   4      848.75      833.56     23.75 o 
  10   2   4      168.82      164.17     14.40 o 
  11   2   4       47.32       61.95     10.90 o 
  12   2   4        0.05       -7.50      9.42 o 
  13   2   4        0.00       -5.54      8.07 o 
  14   2   4        5.87       -6.83     11.10 o 
  15   2   4        0.10      -15.02     11.33 o 
  16   2   4        3.65       38.89     44.59 o 
 -17   3   4       37.92       20.60      8.49 o 
 -16   3   4       27.71       28.90      8.24 o 
 -15   3   4       96.38       92.70     10.46 o 
 -14   3   4      251.27      244.40     17.41 o 
 -13   3   4       47.65       50.48      9.79 o 
 -12   3   4      120.40      145.55     12.81 o 
 -11   3   4       16.57       18.88      7.11 o 
 -10   3   4       69.57       72.98      8.54 o 
  -9   3   4        2.92       -0.47      3.84 o 
  -8   3   4       21.85       24.06      3.55 o 
  -7   3   4      137.31      142.29      6.24 o 
  -6   3   4       13.44       12.07      2.63 o 
  -5   3   4     1076.47     1102.30     11.86 o 
  -4   3   4     1371.54     1460.87     14.81 o 
  -3   3   4      183.91      197.49      4.59 o 
  -2   3   4       92.24      101.85      4.82 o 
  -1   3   4      220.83      214.77      6.07 o 
   0   3   4       19.42        9.72      2.53 o 
   1   3   4      462.20      487.14     13.30 o 
   2   3   4        0.07        1.51      2.83 o 
   3   3   4     3520.16     3498.69     52.95 o 
   4   3   4       44.05       45.54      5.27 o 
   5   3   4       14.06        7.91      5.42 o 
   6   3   4       12.06        2.61     10.08 o 
   7   3   4      107.95      113.71     19.71 o 
   8   3   4     2874.79     2607.88     42.65 o 
   9   3   4        6.96       -1.59      6.56 o 
  10   3   4       91.63      105.96     12.29 o 
  11   3   4      144.23      179.38     15.09 o 
  12   3   4        0.71       -3.64      7.42 o 
  13   3   4        0.73       11.37      8.18 o 
  14   3   4        2.74        8.68      9.17 o 
  15   3   4       27.39       62.86     12.74 o 
 -17   4   4      200.97      189.77     19.48 o 
 -16   4   4       28.39       24.85      7.97 o 
 -15   4   4      115.11       87.67     13.88 o 
 -14   4   4       19.28       23.08      9.20 o 
 -13   4   4      144.21      153.51     21.03 o 
 -12   4   4       80.41       78.54     10.49 o 
 -11   4   4       50.21       57.30      9.31 o 
 -10   4   4      212.52      195.18      9.57 o 
  -9   4   4      574.08      553.79     13.24 o 
  -8   4   4       95.27       98.68      6.09 o 
  -7   4   4      177.94      190.64      6.02 o 
  -6   4   4      296.66      274.20      9.59 o 
  -5   4   4      937.21      982.47     11.21 o 
  -4   4   4     1764.00     1768.82     16.94 o 
  -3   4   4        0.02        1.31      2.33 o 
  -2   4   4        4.40        3.05      1.86 o 
  -1   4   4     1508.44     1578.92     16.88 o 
   0   4   4       61.73       72.94      4.62 o 
   1   4   4      479.84      526.98     13.84 o 
   2   4   4       22.25       34.18      5.41 o 
   3   4   4      718.97      651.60     18.67 o 
   4   4   4       40.09       36.90      7.42 o 
   5   4   4      798.56      842.40     22.87 o 
   6   4   4      376.53      346.40     16.24 o 
   7   4   4      384.09      361.17     17.25 o 
   8   4   4      199.46      205.08     14.47 o 
   9   4   4       55.60       61.33     10.37 o 
  10   4   4      346.53      326.67     16.49 o 
  11   4   4        5.80        4.40      7.97 o 
  12   4   4       91.10      109.13     13.27 o 
  13   4   4       58.45       66.75     11.80 o 
  14   4   4       83.93       51.22     11.78 o 
  15   4   4       43.61       33.05     14.93 o 
 -17   5   4       49.36       20.69     24.49 o 
 -16   5   4        0.63       -6.28      8.44 o 
 -15   5   4       30.01       19.33      9.91 o 
 -14   5   4       77.76       70.12     11.51 o 
 -13   5   4        0.00       16.88     14.59 o 
 -12   5   4       22.00       28.99      7.40 o 
 -11   5   4        0.12       -4.95      5.95 o 
 -10   5   4        0.43        6.25      5.81 o 
  -9   5   4       13.00        2.20      4.20 o 
  -8   5   4       22.00       22.31      4.43 o 
  -7   5   4        3.17        3.41      2.56 o 
  -6   5   4       29.40       20.19      4.38 o 
  -5   5   4       81.19       92.57      3.88 o 
  -4   5   4       33.39       44.97      5.03 o 
  -3   5   4      383.01      356.93      8.48 o 
  -2   5   4       73.18       83.26      3.80 o 
  -1   5   4       64.31       71.10      3.69 o 
   0   5   4      165.95      178.71      9.45 o 
   1   5   4     1629.28     1846.74     28.79 o 
   2   5   4        3.69       -2.62      5.68 o 
   3   5   4        0.90        1.72      5.78 o 
   4   5   4       30.38       28.94      6.92 o 
   5   5   4      325.21      341.11     17.96 o 
   6   5   4      414.75      402.84     17.49 o 
   7   5   4      412.18      404.57     17.87 o 
   8   5   4       32.02       47.62      9.25 o 
   9   5   4      232.59      225.88     14.68 o 
  10   5   4     1060.56      913.54     25.56 o 
  11   5   4       14.35        7.93      8.04 o 
  12   5   4       86.23      111.83     15.74 o 
  13   5   4       37.39       24.56     10.43 o 
  14   5   4       56.83       66.14     12.86 o 
  15   5   4       21.59        9.51     12.86 o 
 -16   6   4       38.46       43.54     18.85 o 
 -15   6   4       80.45       82.12     13.28 o 
 -14   6   4       25.83       21.28      9.26 o 
 -13   6   4       17.93       48.28     18.29 o 
 -12   6   4       11.03       -2.59      6.83 o 
 -11   6   4       21.68       17.00      6.57 o 
 -10   6   4        2.78       -1.73      6.12 o 
  -9   6   4        0.36       -2.12      3.38 o 
  -8   6   4      102.46       99.91      6.60 o 
  -7   6   4       43.13       47.30      4.31 o 
  -6   6   4      384.61      362.36      8.51 o 
  -5   6   4       32.90       41.91      3.11 o 
  -4   6   4      125.93      135.14      6.10 o 
  -3   6   4      324.47      281.09      7.96 o 
  -2   6   4     1096.37      999.18     14.77 o 
  -1   6   4      221.88      204.17      5.45 o 
   0   6   4        8.32        5.09      4.37 o 
   1   6   4       89.96       94.65     11.62 o 
   2   6   4     1434.37     1523.38     38.64 o 
   3   6   4        5.58        2.31      6.59 o 
   4   6   4       33.90       24.83      9.20 o 
   5   6   4        0.00       -3.65     15.50 o 
   6   6   4      366.11      325.72     15.80 o 
   7   6   4       52.60       56.93      9.71 o 
   8   6   4      523.31      474.97     19.86 o 
   9   6   4      429.39      353.49     17.34 o 
  10   6   4      243.75      233.50     15.59 o 
  11   6   4      237.76      245.48     16.24 o 
  12   6   4        0.01        7.85      8.01 o 
  13   6   4        1.58      -12.44     13.58 o 
  14   6   4        6.90       -0.31     12.12 o 
  15   6   4        0.61      -11.05     11.42 o 
 -16   7   4       94.28       89.34     21.76 o 
 -15   7   4      113.18      134.24     21.95 o 
 -14   7   4      105.95      102.14     19.38 o 
 -13   7   4      150.25      171.09     30.67 o 
 -12   7   4        0.81        4.86     18.87 o 
 -11   7   4        0.04       -1.94     13.13 o 
 -10   7   4       95.05      105.49     11.31 o 
  -9   7   4        0.22       -2.26      7.01 o 
  -8   7   4       47.73       63.08      7.47 o 
  -7   7   4      190.93      194.45     10.47 o 
  -6   7   4       12.86        8.87      4.93 o 
  -5   7   4      744.57      802.47     13.20 o 
  -4   7   4      263.30      271.49      8.22 o 
  -3   7   4        0.57        0.43      3.15 o 
  -2   7   4      910.94      924.09     14.21 o 
  -1   7   4       98.67      103.57      5.94 o 
   0   7   4       17.79       10.15      7.20 o 
   1   7   4       32.31       40.40      4.82 o 
   2   7   4      150.72      157.20     11.54 o 
   3   7   4        6.93       -1.69      6.63 o 
   4   7   4      333.77      322.18     19.69 o 
   5   7   4       32.16       34.47     11.28 o 
   6   7   4       38.29       37.41     12.34 o 
   7   7   4       35.79       24.37     10.85 o 
   8   7   4      242.38      222.84     23.20 o 
   9   7   4      328.80      336.07     39.01 o 
  10   7   4        1.40       -9.68      9.69 o 
  11   7   4       23.00       40.54     20.06 o 
  12   7   4       87.95       92.56     12.47 o 
  13   7   4      133.33      146.44     21.94 o 
  14   7   4      166.07      202.86     25.50 o 
  15   7   4        0.90       -5.44     22.85 o 
 -16   8   4       42.35       33.04     28.98 o 
 -15   8   4        6.95      -15.43     23.14 o 
 -14   8   4        1.40      -27.90     19.09 o 
 -13   8   4        4.09       -6.55     18.79 o 
 -12   8   4       60.12       71.73     18.86 o 
 -11   8   4        0.14       -2.51     14.59 o 
 -10   8   4        2.48       17.64      9.28 o 
  -9   8   4       11.97       19.56      8.19 o 
  -8   8   4        1.34        8.80      6.84 o 
  -7   8   4       10.33       14.05     10.21 o 
  -6   8   4      920.58      974.89     17.44 o 
  -5   8   4       71.14       87.04      8.85 o 
  -4   8   4     1301.67     1272.97     21.34 o 
  -3   8   4      138.35      148.87     17.98 o 
  -2   8   4     1063.17     1021.50     18.95 o 
  -1   8   4       34.75       28.01      8.88 o 
   0   8   4        0.10        5.69      7.22 o 
   1   8   4        0.99        4.42      5.73 o 
   2   8   4      580.73      530.95     17.90 o 
   3   8   4       78.07       95.36     14.08 o 
   4   8   4      103.93       77.98     16.71 o 
   5   8   4       85.57       72.74     13.23 o 
   6   8   4       18.77       -3.01     11.40 o 
   7   8   4       71.63       64.70     14.03 o 
   8   8   4        1.11       -3.70      9.78 o 
   9   8   4        2.30        7.20      9.95 o 
  10   8   4        6.68       -4.23     17.68 o 
  11   8   4        6.85       -3.72     11.78 o 
  12   8   4       19.18        7.09     11.17 o 
  13   8   4       35.21       39.35     13.52 o 
  14   8   4        1.38       -3.34     11.68 o 
 -15   9   4        5.81      -20.44     25.44 o 
 -14   9   4        3.70       -7.20     24.11 o 
 -13   9   4      101.51      125.99     31.44 o 
 -12   9   4        0.17       38.12     22.36 o 
 -11   9   4        0.10        8.73     23.18 o 
 -10   9   4      303.72      284.01     19.77 o 
  -9   9   4        3.80       10.00     10.68 o 
  -8   9   4       56.79       72.75     13.04 o 
  -7   9   4       76.24       71.05     11.01 o 
  -6   9   4       12.02        3.15      5.90 o 
  -5   9   4       66.84       83.20     12.37 o 
  -4   9   4      269.49      259.78     10.81 o 
  -3   9   4      610.98      549.87     14.44 o 
  -2   9   4       84.06       89.32      9.29 o 
  -1   9   4        2.55       -7.07      3.75 o 
   0   9   4       32.45       43.24     10.61 o 
   1   9   4        5.41       -5.96      8.44 o 
   2   9   4       14.12       12.43      9.37 o 
   3   9   4        2.47        4.89      8.24 o 
   4   9   4      385.54      295.28     24.72 o 
   5   9   4        0.90       -1.56      8.55 o 
   6   9   4       14.22        5.20      9.31 o 
   7   9   4      518.42      371.60     22.38 o 
   8   9   4      396.22      316.14     21.52 o 
   9   9   4        1.22        3.90      8.86 o 
  10   9   4        1.80       -2.22     13.34 o 
  11   9   4        8.48        5.02     10.34 o 
  12   9   4      190.98      188.45     24.24 o 
  13   9   4       22.83       14.86     14.80 o 
  14   9   4       10.70       46.24     16.33 o 
 -15  10   4        0.67      -45.25     22.63 o 
 -14  10   4        0.28      -41.15     21.88 o 
 -13  10   4       36.49       39.70     27.79 o 
 -12  10   4       62.70       91.18     28.19 o 
 -11  10   4       38.10       59.59     13.86 o 
 -10  10   4       59.48       51.02     14.48 o 
  -9  10   4     2218.82     2018.83     46.69 o 
  -8  10   4       83.24       67.26     16.65 o 
  -7  10   4      245.98      233.68     22.35 o 
  -6  10   4       57.61       42.24     12.46 o 
  -5  10   4        4.49       12.78      6.17 o 
  -4  10   4      209.58      226.24     10.65 o 
  -3  10   4      208.82      206.22     10.54 o 
  -2  10   4      987.90      929.38     19.65 o 
  -1  10   4     1237.13     1210.86     23.74 o 
   0  10   4     1012.17      954.70     25.66 o 
   1  10   4      730.74      742.04     28.54 o 
   2  10   4      316.85      311.25     20.66 o 
   3  10   4       13.94        6.88     10.60 o 
   4  10   4      281.13      222.26     23.51 o 
   5  10   4       12.33       12.54     11.80 o 
   6  10   4        2.45        2.44     11.13 o 
   7  10   4      346.19      290.57     27.18 o 
   8  10   4       38.00       19.01     15.17 o 
   9  10   4       24.00       27.41     13.01 o 
  10  10   4       14.46       38.30     14.23 o 
  11  10   4       50.79       41.58     15.81 o 
  12  10   4      126.21      161.04     30.98 o 
  13  10   4       55.32       77.07     19.65 o 
  14  10   4       11.65       30.19     14.67 o 
 -15  11   4       76.32       94.04     34.91 o 
 -14  11   4        0.41      -14.91     22.28 o 
 -13  11   4       20.93       31.82     25.41 o 
 -12  11   4        0.02        8.33     20.01 o 
 -11  11   4       46.38       50.19     16.54 o 
 -10  11   4      233.71      260.06     21.83 o 
  -9  11   4        7.38       18.19     12.54 o 
  -8  11   4       60.45       70.50     14.59 o 
  -7  11   4       25.72       47.40     11.00 o 
  -6  11   4      326.37      285.21     21.46 o 
  -5  11   4      469.96      407.11     23.03 o 
  -4  11   4        0.09        1.02      4.45 o 
  -3  11   4        5.78       -2.14      5.13 o 
  -2  11   4      814.88      783.70     19.69 o 
  -1  11   4     1651.20     1580.35     28.32 o 
   0  11   4       11.19       15.54      9.38 o 
   1  11   4      240.59      249.16     17.36 o 
   2  11   4      823.65      770.51     31.04 o 
   3  11   4      290.07      281.55     22.57 o 
   4  11   4       47.78       33.44     16.44 o 
   5  11   4      177.12      134.47     25.13 o 
   6  11   4      165.13      170.63     27.56 o 
   7  11   4      266.49      267.26     33.10 o 
   8  11   4      176.05      202.00     31.08 o 
   9  11   4        8.88       18.15     15.77 o 
  10  11   4       86.96       82.00     17.01 o 
  11  11   4       19.53       31.55     14.62 o 
  12  11   4       36.04       48.76     17.23 o 
  13  11   4        0.18        0.81     23.38 o 
 -14  12   4        5.46        8.77     27.48 o 
 -13  12   4        1.45        1.78     25.55 o 
 -12  12   4       15.11       24.77     24.13 o 
 -11  12   4      181.27      224.79     24.65 o 
 -10  12   4      132.90      175.93     47.86 o 
  -9  12   4      218.72      211.24     21.03 o 
  -8  12   4       10.79       -3.66     11.84 o 
  -7  12   4      169.07      131.71     19.82 o 
  -6  12   4       15.00       16.94     13.23 o 
  -5  12   4      194.36      165.46     18.36 o 
  -4  12   4        0.13        8.97     10.23 o 
  -3  12   4      221.68      228.05     15.63 o 
  -2  12   4      148.95      152.12     13.49 o 
  -1  12   4      404.17      399.42     15.44 o 
   0  12   4       12.09        7.28      9.31 o 
   1  12   4      672.68      631.83     47.09 o 
   2  12   4      542.78      489.25     21.20 o 
   3  12   4      149.41      132.86     14.74 o 
   4  12   4      188.99      178.59     28.26 o 
   5  12   4      465.01      378.69     32.29 o 
   6  12   4       43.21       54.10     19.49 o 
   7  12   4       38.13       36.81     17.06 o 
   8  12   4       54.52       20.96     16.62 o 
   9  12   4      189.57      174.89     22.34 o 
  10  12   4      303.10      252.44     25.68 o 
  11  12   4        1.91       20.92     29.47 o 
  12  12   4       33.94       36.13     16.75 o 
  13  12   4      103.68      152.94     24.32 o 
 -14  13   4        0.23       13.64     26.60 o 
 -13  13   4       16.03       35.21     27.64 o 
 -12  13   4        0.11       20.66     15.91 o 
 -11  13   4      618.62      535.68     79.21 o 
 -10  13   4      436.79      405.61     28.58 o 
  -9  13   4       30.78       44.73     16.41 o 
  -8  13   4      345.26      245.31     30.00 o 
  -7  13   4       79.00       63.87     17.00 o 
  -6  13   4       15.81       30.99     15.15 o 
  -5  13   4        1.41       -7.87     12.37 o 
  -4  13   4      157.19      169.38     15.01 o 
  -3  13   4      279.14      279.11     16.80 o 
  -2  13   4     1273.88     1204.67     30.46 o 
  -1  13   4        2.95        6.68      8.86 o 
   0  13   4     1070.27     1031.88     28.73 o 
   1  13   4     1869.96     1802.60     38.79 o 
   2  13   4      136.70      140.73     15.44 o 
   3  13   4      106.27      116.82     14.85 o 
   4  13   4      445.94      420.10     24.68 o 
   5  13   4       71.04       78.81     16.00 o 
   6  13   4      171.81      178.44     28.57 o 
   7  13   4       72.21       55.28     20.27 o 
   8  13   4       20.03       18.19     15.51 o 
   9  13   4      103.84      118.84     19.21 o 
  10  13   4        6.89       11.20     18.07 o 
  11  13   4       26.92       22.90     15.02 o 
  12  13   4       28.68       73.98     18.84 o 
 -13  14   4        6.10      -15.49     23.06 o 
 -12  14   4      196.61      197.43     36.34 o 
 -11  14   4      496.67      541.36     45.45 o 
 -10  14   4       49.26       29.86     16.31 o 
  -9  14   4       97.71       85.42     18.72 o 
  -8  14   4        0.46      -10.91     13.14 o 
  -7  14   4       21.09       20.85     14.50 o 
  -6  14   4        0.47      -14.43     30.22 o 
  -5  14   4       62.77       68.30     17.30 o 
  -4  14   4      101.17       85.88     18.19 o 
  -3  14   4       70.02      107.73     17.19 o 
  -2  14   4      417.71      420.76     19.92 o 
  -1  14   4      139.26      136.04     14.97 o 
   0  14   4      332.59      311.26     18.65 o 
   1  14   4      408.99      385.42     20.12 o 
   2  14   4      106.54      123.17     19.04 o 
   3  14   4       25.89       13.15     17.04 o 
   4  14   4       13.13        4.74     12.69 o 
   5  14   4       70.02       68.46     16.17 o 
   6  14   4       36.71       23.93     13.51 o 
   7  14   4        1.33       -7.79     11.36 o 
   8  14   4       19.17       51.69     15.21 o 
   9  14   4       93.33      106.51     18.60 o 
  10  14   4      248.71      257.90     27.34 o 
  11  14   4      153.65      199.57     32.44 o 
 -12  15   4      323.96      361.60     32.18 o 
 -11  15   4        8.40       31.84     17.15 o 
 -10  15   4      123.55      123.96     22.28 o 
  -9  15   4       46.35       37.78     46.82 o 
  -8  15   4        1.80       13.24     20.98 o 
  -7  15   4       15.71       36.72     17.19 o 
  -6  15   4       27.70       41.12     16.72 o 
  -5  15   4      241.56      236.30     33.90 o 
  -4  15   4       10.94        1.37     14.66 o 
  -3  15   4       22.42       42.57     11.18 o 
  -2  15   4       18.40       12.48     10.39 o 
  -1  15   4      153.77      151.67     16.07 o 
   0  15   4        0.90       -5.10      9.48 o 
   1  15   4       16.27       14.73     10.66 o 
   2  15   4      580.59      514.92     23.11 o 
   3  15   4      461.60      420.01     26.05 o 
   4  15   4      349.49      331.91     23.74 o 
   5  15   4       52.37       89.49     17.84 o 
   6  15   4       69.02       61.33     16.52 o 
   7  15   4       11.55       17.95     13.88 o 
   8  15   4       12.61       22.24     14.29 o 
   9  15   4        1.15       17.03     17.64 o 
  10  15   4      120.33      143.17     18.18 o 
  11  15   4       68.39       89.86     22.11 o 
 -11  16   4        1.98       29.46     17.57 o 
 -10  16   4        2.72       22.15     17.22 o 
  -9  16   4        0.92       -0.96     15.82 o 
  -8  16   4       53.90       40.95     27.37 o 
  -7  16   4        0.37       12.86     15.89 o 
  -6  16   4        0.01       22.29     15.43 o 
  -5  16   4        6.06       14.85     14.75 o 
  -4  16   4      121.87      102.72     20.13 o 
  -3  16   4       69.13      106.10     25.75 o 
  -2  16   4        7.69       19.67     18.34 o 
  -1  16   4        5.81        4.14      9.75 o 
   0  16   4       46.97       66.72     18.24 o 
   1  16   4       11.90       -1.74     12.39 o 
   2  16   4      114.85      121.56     16.36 o 
   3  16   4      821.64      719.30     32.37 o 
   4  16   4       69.47       78.09     18.38 o 
   5  16   4       79.58      103.94     18.53 o 
   6  16   4        4.36       14.92     14.58 o 
   7  16   4      192.68      182.56     24.10 o 
   8  16   4       56.09       92.35     18.90 o 
   9  16   4       20.39       36.28     13.48 o 
  10  16   4      191.33      245.76     22.55 o 
 -10  17   4       39.19       90.06     34.65 o 
  -9  17   4       24.88       54.31     28.59 o 
  -8  17   4      122.09      133.79     22.68 o 
  -7  17   4        0.46        1.13     14.85 o 
  -6  17   4       11.52       21.22     15.98 o 
  -5  17   4        2.28        4.52     14.62 o 
  -4  17   4       10.47        9.17     14.98 o 
  -3  17   4      174.97      194.82     23.84 o 
  -2  17   4       15.65       35.14     11.47 o 
  -1  17   4       31.11       18.97     11.25 o 
   0  17   4       26.58       21.86     12.10 o 
   1  17   4      310.14      329.82     21.71 o 
   2  17   4      147.93      148.53     17.89 o 
   3  17   4      258.33      297.15     27.74 o 
   4  17   4       64.16       47.16     28.05 o 
   5  17   4      271.94      317.83     29.67 o 
   6  17   4        6.23       -9.67     22.69 o 
   7  17   4        0.28       -4.90     13.34 o 
   8  17   4        0.47        0.40     13.50 o 
   9  17   4      224.09      280.38     23.68 o 
  -9  18   4       15.15       29.52     17.67 o 
  -8  18   4       35.21       61.73     45.24 o 
  -7  18   4      102.28       75.93     19.76 o 
  -6  18   4       10.04       27.10     17.83 o 
  -5  18   4        2.74       11.47     16.44 o 
  -4  18   4       13.31       24.67     16.41 o 
  -3  18   4       37.60       51.97     19.85 o 
  -2  18   4       11.60       23.89     11.53 o 
  -1  18   4        0.55        7.27     11.21 o 
   0  18   4      159.28      169.44     18.43 o 
   1  18   4       18.82       18.54     12.43 o 
   2  18   4      179.76      185.88     23.52 o 
   3  18   4      177.47      199.87     24.95 o 
   4  18   4        1.00        5.34     14.29 o 
   5  18   4       25.36       26.97     19.88 o 
   6  18   4        6.35        1.03     15.59 o 
   7  18   4       69.09       69.20     18.61 o 
   8  18   4       56.21       79.41     20.39 o 
  -8  19   4       99.03      121.87     21.75 o 
  -7  19   4       24.28       31.40     17.21 o 
  -6  19   4       12.73       24.31     17.11 o 
  -5  19   4       22.60       15.29     21.37 o 
  -4  19   4       48.06       94.80     20.58 o 
  -3  19   4        1.76       15.02     24.03 o 
  -2  19   4       11.06       27.86     15.24 o 
  -1  19   4        9.24        3.80     11.64 o 
   0  19   4        0.16       -1.00     19.40 o 
   1  19   4        2.60        0.57     12.67 o 
   2  19   4       86.01      107.16     26.07 o 
   3  19   4       13.90       22.18     15.73 o 
   4  19   4      129.40      139.98     22.93 o 
   5  19   4       47.47       80.07     20.47 o 
   6  19   4        2.65       36.45     28.10 o 
  -6  20   4       15.90       56.95     34.91 o 
  -5  20   4        5.18        1.83     30.62 o 
  -4  20   4        0.27       42.03     32.28 o 
  -3  20   4      168.70      192.87     41.15 o 
  -2  20   4        0.04       36.17     29.05 o 
  -1  20   4      234.10      271.11     28.16 o 
   0  20   4       46.79       53.89     21.66 o 
   1  20   4        6.11       36.57     17.60 o 
   2  20   4       64.04       90.69     20.31 o 
   3  20   4       82.33       92.08     21.54 o 
   4  20   4       32.68       49.78     18.57 o 
   5  20   4        6.75       37.67     19.68 o 
  -3  21   4        0.00       -7.16     31.05 o 
  -2  21   4      131.22      106.63     35.16 o 
  -1  21   4      188.58      218.15     25.58 o 
   0  21   4      216.32      238.88     27.98 o 
   1  21   4        0.35       15.49     14.08 o 
   2  21   4       49.99       65.73     31.02 o 
 -16   1   5        0.56        2.71      6.85 o 
 -15   1   5       92.40       96.71     10.40 o 
 -14   1   5       26.09       19.48      7.60 o 
 -13   1   5       45.82       40.55      7.30 o 
 -12   1   5      171.73      188.59     16.07 o 
 -11   1   5       12.15        5.31      3.82 o 
 -10   1   5       88.72       98.10      6.91 o 
  -9   1   5       62.13       79.19      6.96 o 
  -8   1   5      340.72      387.20     11.29 o 
  -7   1   5      101.21       98.36      6.67 o 
  -6   1   5        3.49        0.47      3.74 o 
  -5   1   5        1.25       -0.38      2.87 o 
  -4   1   5      195.13      198.19      7.33 o 
  -3   1   5     1313.86     1408.76     15.90 o 
  -2   1   5        0.35       -1.06      2.47 o 
  -1   1   5      383.68      418.93     15.34 o 
   0   1   5        0.04       -1.62      2.35 o 
   1   1   5      278.51      271.36      5.85 o 
   2   1   5       20.71       23.60      7.05 o 
   3   1   5       80.65       86.23      5.95 o 
   4   1   5      499.67      488.91     11.93 o 
   5   1   5     3580.27     3396.58     66.05 o 
   6   1   5       84.86      120.77     14.57 o 
   7   1   5       77.56       85.82     11.53 o 
   8   1   5      797.20      735.46     22.64 o 
   9   1   5      101.23       99.99     12.13 o 
  10   1   5        7.43       10.96      7.95 o 
  11   1   5      240.18      248.70     18.39 o 
  12   1   5       63.81       70.73     12.41 o 
  13   1   5       37.72       31.18     11.05 o 
  14   1   5      126.81      176.18     18.47 o 
  15   1   5        3.67       34.26     10.29 o 
 -16   2   5       40.15       39.65     10.98 o 
 -15   2   5       54.60       57.53      8.98 o 
 -14   2   5       15.02        7.18      6.05 o 
 -13   2   5       55.67       55.78     10.38 o 
 -12   2   5       21.14       26.83      8.41 o 
 -11   2   5      208.62      235.74     14.00 o 
 -10   2   5       18.90       22.11      4.44 o 
  -9   2   5        0.94       -0.82      3.65 o 
  -8   2   5        9.43        6.21      3.56 o 
  -7   2   5        3.87        4.12      2.63 o 
  -6   2   5       48.01       41.45      3.72 o 
  -5   2   5       36.24       39.45      4.80 o 
  -4   2   5        9.43        8.47      2.94 o 
  -3   2   5      315.54      344.77      8.28 o 
  -2   2   5      137.23      146.30      5.90 o 
  -1   2   5     1150.24     1293.15     19.20 o 
   0   2   5      112.88      120.11      6.37 o 
   1   2   5       48.04       47.44      5.17 o 
   2   2   5       38.43       53.81      7.09 o 
   3   2   5       14.98       18.29      4.71 o 
   4   2   5       11.00        9.23      5.83 o 
   5   2   5      273.23      244.96     17.20 o 
   6   2   5     2133.30     2028.69     40.56 o 
   7   2   5     1588.17     1398.73     33.77 o 
   8   2   5      187.67      188.45     14.66 o 
   9   2   5      182.03      191.78     20.76 o 
  10   2   5       23.80       29.97     11.31 o 
  11   2   5       73.00       69.65     12.16 o 
  12   2   5       20.53       23.61      9.90 o 
  13   2   5       22.99       24.29     10.01 o 
  14   2   5      500.73      593.05     25.13 o 
  15   2   5       99.22      122.64     16.47 o 
 -16   3   5       43.84       29.35     10.39 o 
 -15   3   5        1.39       -5.19     11.94 o 
 -14   3   5        0.60        0.55      7.25 o 
 -13   3   5       21.02       21.41      8.78 o 
 -12   3   5        0.77      -10.73      6.13 o 
 -11   3   5      278.39      292.42     15.05 o 
 -10   3   5       55.83       45.96      6.69 o 
  -9   3   5       41.09       26.33      5.53 o 
  -8   3   5       13.06        9.46      3.27 o 
  -7   3   5       12.00        9.68      2.87 o 
  -6   3   5        1.11       -3.36      2.15 o 
  -5   3   5       18.00       15.76      2.60 o 
  -4   3   5       74.25       78.88      4.24 o 
  -3   3   5       70.94       68.33      4.04 o 
  -2   3   5      127.80      136.70      6.47 o 
  -1   3   5      566.90      609.75     14.72 o 
   0   3   5      191.58      218.97      7.73 o 
   1   3   5        1.60        2.77      3.18 o 
   2   3   5      388.66      427.63     14.46 o 
   3   3   5      102.46       87.32      9.74 o 
   4   3   5      543.07      507.76     21.58 o 
   5   3   5        3.24        2.72      5.49 o 
   6   3   5     4934.39     4649.82     70.27 o 
   7   3   5        4.95       -1.64      6.04 o 
   8   3   5      144.60      158.87     17.11 o 
   9   3   5       79.51       81.83     11.28 o 
  10   3   5      205.15      216.02     16.64 o 
  11   3   5       11.70       12.06      8.92 o 
  12   3   5       25.12       22.59      9.97 o 
  13   3   5       74.50       69.80     13.33 o 
  14   3   5       71.97       80.08     14.38 o 
 -16   4   5       86.03       65.07     12.99 o 
 -15   4   5      177.59      147.18     15.36 o 
 -14   4   5       56.71       51.67     10.84 o 
 -13   4   5      116.48      119.75     13.00 o 
 -12   4   5        3.01       -0.72      8.34 o 
 -11   4   5       18.77       12.62      7.15 o 
 -10   4   5       46.61       50.97      8.57 o 
  -9   4   5      173.17      202.71      9.50 o 
  -8   4   5       32.07       30.98      6.40 o 
  -7   4   5      425.61      423.94     10.26 o 
  -6   4   5      193.77      205.97      6.45 o 
  -5   4   5      430.48      437.56      7.90 o 
  -4   4   5      259.83      287.20      8.31 o 
  -3   4   5       38.07       33.92      5.00 o 
  -2   4   5      604.95      656.05     10.99 o 
  -1   4   5       10.76       16.13      3.81 o 
   0   4   5        1.61       -0.99      3.24 o 
   1   4   5       65.70       64.78      6.62 o 
   2   4   5       11.92       10.34      5.28 o 
   3   4   5      359.44      342.69     16.28 o 
   4   4   5      792.31      721.13     25.58 o 
   5   4   5      126.60      151.82     13.59 o 
   6   4   5      418.95      378.32     17.98 o 
   7   4   5      348.77      356.51     23.94 o 
   8   4   5      100.43      108.63     13.78 o 
   9   4   5       50.17       57.10     10.65 o 
  10   4   5       15.31       20.94      8.69 o 
  11   4   5       83.75      119.37     14.39 o 
  12   4   5       48.78       54.43     12.24 o 
  13   4   5       26.42       40.53     11.52 o 
  14   4   5       57.55       62.11     13.60 o 
 -16   5   5       18.67        1.32      9.68 o 
 -15   5   5       37.24       26.58     10.13 o 
 -14   5   5      218.30      194.50     16.48 o 
 -13   5   5       69.23       83.47     11.77 o 
 -12   5   5      455.46      452.51     19.62 o 
 -11   5   5       76.14       69.42     10.20 o 
 -10   5   5        3.25       -0.14      6.44 o 
  -9   5   5       80.45       90.33      8.96 o 
  -8   5   5      127.76      138.64     12.32 o 
  -7   5   5     2194.26     2268.81     24.90 o 
  -6   5   5        2.91        6.52      3.77 o 
  -5   5   5      426.12      474.94     10.08 o 
  -4   5   5       79.89       90.77      6.44 o 
  -3   5   5        1.61       -2.56      3.12 o 
  -2   5   5       32.06       36.44      3.69 o 
  -1   5   5        0.68        0.89      2.70 o 
   0   5   5      349.20      347.88     11.15 o 
   1   5   5        0.56       -5.44      6.05 o 
   2   5   5       15.70       25.88      8.37 o 
   3   5   5      180.19      180.94     12.88 o 
   4   5   5      501.64      434.68     17.74 o 
   5   5   5        3.31       -2.58      5.55 o 
   6   5   5      189.80      212.85     16.56 o 
   7   5   5       28.96       35.48      9.22 o 
   8   5   5      676.29      585.04     23.39 o 
   9   5   5       59.63       86.76     11.79 o 
  10   5   5       41.13       43.62     10.60 o 
  11   5   5        2.21        8.00      8.62 o 
  12   5   5        4.24        7.04      9.05 o 
  13   5   5       27.86       18.38     10.58 o 
  14   5   5       11.10        9.77     12.38 o 
 -16   6   5        1.11      -18.88     23.29 o 
 -15   6   5      138.75       85.70     18.10 o 
 -14   6   5        1.00       -1.97      8.14 o 
 -13   6   5        1.91       17.41      8.03 o 
 -12   6   5        2.24       22.15     22.44 o 
 -11   6   5        5.98       20.78     11.41 o 
 -10   6   5        7.11       14.57     13.63 o 
  -9   6   5       31.70       24.74      5.00 o 
  -8   6   5       80.60       70.78      7.57 o 
  -7   6   5      228.75      235.01     11.19 o 
  -6   6   5      445.97      404.62     13.40 o 
  -5   6   5       53.88       67.58      7.18 o 
  -4   6   5     1117.01     1070.15     17.71 o 
  -3   6   5      135.71      144.52      7.42 o 
  -2   6   5        1.10        3.08      1.95 o 
  -1   6   5        6.04        4.02      3.26 o 
   0   6   5      876.30      899.54     16.05 o 
   1   6   5     1949.58     1853.76     53.53 o 
   2   6   5        7.55        4.02      6.96 o 
   3   6   5       60.44       43.53      9.09 o 
   4   6   5        1.82        3.98      9.05 o 
   5   6   5       44.72       24.97     11.12 o 
   6   6   5      132.63      130.70     13.73 o 
   7   6   5      204.11      219.38     17.09 o 
   8   6   5        0.48        8.49      7.72 o 
   9   6   5       23.31       24.03      8.56 o 
  10   6   5      127.52      147.98     14.55 o 
  11   6   5        2.30       -6.31     11.41 o 
  12   6   5        0.31        9.62      9.17 o 
  13   6   5       32.52       62.44     12.61 o 
  14   6   5        0.83       15.07     13.47 o 
 -15   7   5       10.21       20.19     28.73 o 
 -14   7   5      138.63      152.92     36.62 o 
 -13   7   5       42.27       37.53     25.27 o 
 -12   7   5      182.39      179.85     34.15 o 
 -11   7   5      366.95      368.03     28.75 o 
 -10   7   5        5.80       19.16     13.72 o 
  -9   7   5      137.75      121.76     14.88 o 
  -8   7   5        0.10      -13.69     12.22 o 
  -7   7   5      149.54      153.35     13.48 o 
  -6   7   5       43.85       39.93      8.28 o 
  -5   7   5       88.01       80.79      9.58 o 
  -4   7   5     1577.47     1587.66     22.53 o 
  -3   7   5      578.11      596.55     14.45 o 
  -2   7   5       67.87       68.36      6.80 o 
  -1   7   5     1180.38     1150.71     19.66 o 
   0   7   5      423.87      440.07     14.00 o 
   1   7   5        5.88       -0.37      8.16 o 
   2   7   5       70.24       87.08     10.64 o 
   3   7   5       19.28       22.75      8.14 o 
   4   7   5      188.25      157.00     17.98 o 
   5   7   5        8.84       16.01     18.29 o 
   6   7   5       13.95        7.68      9.22 o 
   7   7   5       97.61       94.91     16.81 o 
   8   7   5       43.40       31.25     13.45 o 
   9   7   5        0.13       18.94      9.86 o 
  10   7   5       15.55       15.20     10.51 o 
  11   7   5        0.95       10.15     12.79 o 
  12   7   5       13.40        6.05     16.16 o 
  13   7   5      177.49      194.06     32.86 o 
  14   7   5        0.36       13.97     16.20 o 
 -15   8   5       19.04        5.26     27.02 o 
 -14   8   5        2.00       27.35     24.76 o 
 -13   8   5        1.45       22.84     23.61 o 
 -12   8   5       85.23       84.96     29.86 o 
 -11   8   5        0.11       -3.90     19.33 o 
 -10   8   5        2.39       16.14     17.35 o 
  -9   8   5      107.29      128.71     15.93 o 
  -8   8   5      315.39      282.18     18.90 o 
  -7   8   5       27.73       22.53     10.56 o 
  -6   8   5      177.72      174.79     15.90 o 
  -5   8   5       98.39      102.64      9.55 o 
  -4   8   5       12.00       16.39      4.82 o 
  -3   8   5      731.30      711.62     15.20 o 
  -2   8   5      611.00      593.26     14.69 o 
  -1   8   5      975.27      969.57     22.35 o 
   0   8   5      478.60      446.60     19.62 o 
   1   8   5       72.89       56.68     12.35 o 
   2   8   5      590.84      563.74     25.88 o 
   3   8   5      384.32      352.77     22.02 o 
   4   8   5      105.05      104.39     20.51 o 
   5   8   5        5.59        3.62     10.15 o 
   6   8   5       21.91       36.32     14.03 o 
   7   8   5      168.42      133.10     24.16 o 
   8   8   5      204.51      201.03     28.93 o 
   9   8   5       65.91       52.71     18.65 o 
  10   8   5        8.50       13.74     15.51 o 
  11   8   5       84.79       70.93     21.52 o 
  12   8   5        0.04       25.98     18.14 o 
  13   8   5       15.16       13.05     13.29 o 
 -15   9   5        5.73       11.33     27.09 o 
 -14   9   5        8.10       11.81     27.04 o 
 -13   9   5        1.04       33.34     25.24 o 
 -12   9   5        2.11        3.81     20.19 o 
 -11   9   5       99.97       78.61     27.21 o 
 -10   9   5       63.25       57.92     16.61 o 
  -9   9   5      101.10       79.11     14.31 o 
  -8   9   5       88.79       84.55     14.60 o 
  -7   9   5      224.40      230.36     18.93 o 
  -6   9   5       15.20       22.78     11.17 o 
  -5   9   5        0.31        3.53     10.22 o 
  -4   9   5       41.57       59.53      7.34 o 
  -3   9   5      263.43      244.76     17.82 o 
  -2   9   5      469.08      435.59     14.38 o 
  -1   9   5     2214.96     2104.81     35.61 o 
   0   9   5      309.37      302.96     17.82 o 
   1   9   5        0.99        6.97      8.70 o 
   2   9   5        3.58        2.09      9.06 o 
   3   9   5      164.87      165.26     23.06 o 
   4   9   5      597.79      518.63     32.87 o 
   5   9   5      195.73      222.05     29.47 o 
   6   9   5       15.08       11.39     12.05 o 
   7   9   5        0.07      -12.34      9.04 o 
   8   9   5       95.24      101.98     22.58 o 
   9   9   5        6.23       -1.12     11.34 o 
  10   9   5      132.92      162.05     22.27 o 
  11   9   5        9.16        5.24     14.11 o 
  12   9   5        1.24       27.88     14.68 o 
  13   9   5        2.23       31.89     15.95 o 
 -14  10   5        5.88      -45.04     22.52 o 
 -13  10   5       25.00       -8.61     22.50 o 
 -12  10   5        0.35        7.92     21.16 o 
 -11  10   5        6.87       -0.35     19.80 o 
 -10  10   5       14.81       -6.99     16.15 o 
  -9  10   5       56.05       80.95     20.18 o 
  -8  10   5        4.36        9.44     11.13 o 
  -7  10   5       10.58       18.90     11.39 o 
  -6  10   5      116.93      117.21     19.41 o 
  -5  10   5      167.71      186.29     18.15 o 
  -4  10   5      508.35      515.70     24.31 o 
  -3  10   5      724.94      711.49     23.69 o 
  -2  10   5     1300.26     1201.42     27.39 o 
  -1  10   5      468.89      437.64     18.20 o 
   0  10   5       28.60       25.36     10.64 o 
   1  10   5        2.77       -3.46      8.92 o 
   2  10   5        1.56        1.69      8.84 o 
   3  10   5      120.74       98.41     15.62 o 
   4  10   5       94.89      102.05     20.97 o 
   5  10   5      317.00      261.01     32.33 o 
   6  10   5      354.39      341.40     29.63 o 
   7  10   5      387.40      357.16     31.50 o 
   8  10   5       33.83       54.35     17.97 o 
   9  10   5       12.40       -2.66     12.51 o 
  10  10   5       20.46       34.03     15.21 o 
  11  10   5        0.81        4.44     12.40 o 
  12  10   5       55.26       77.00     22.51 o 
  13  10   5        1.81       27.82     19.13 o 
 -14  11   5       51.71       44.87     31.22 o 
 -13  11   5        0.14       22.26     25.49 o 
 -12  11   5        3.99      -26.32     20.74 o 
 -11  11   5      107.28      152.81     33.53 o 
 -10  11   5        4.53       12.78     17.24 o 
  -9  11   5        0.25        9.95     14.15 o 
  -8  11   5      177.83      187.82     19.31 o 
  -7  11   5       71.49       76.99     15.05 o 
  -6  11   5      109.94       96.40     17.98 o 
  -5  11   5      118.20      153.60     25.27 o 
  -4  11   5      357.53      342.74     21.96 o 
  -3  11   5      339.38      346.85     16.04 o 
  -2  11   5     1275.99     1177.69     53.08 o 
  -1  11   5       17.17       29.38      9.42 o 
   0  11   5      367.96      371.76     19.81 o 
   1  11   5       29.26       27.62     10.80 o 
   2  11   5        2.55        1.72      8.68 o 
   3  11   5      188.66      179.95     19.92 o 
   4  11   5       22.93       25.64     13.63 o 
   5  11   5       45.73       21.02     14.32 o 
   6  11   5      208.95      188.82     29.70 o 
   7  11   5       10.75       30.50     15.55 o 
   8  11   5       36.12       31.89     16.54 o 
   9  11   5       15.42       12.63     13.75 o 
  10  11   5      117.54      133.07     21.52 o 
  11  11   5        1.63       17.92     20.05 o 
  12  11   5      158.45      188.38     25.83 o 
 -13  12   5        0.15      -29.78     21.48 o 
 -12  12   5       40.66       82.26     29.10 o 
 -11  12   5      175.94      113.45     31.33 o 
 -10  12   5       80.32      104.18     19.87 o 
  -9  12   5        1.55       32.12     16.02 o 
  -8  12   5        1.07       26.45     20.95 o 
  -7  12   5      114.77      130.00     17.85 o 
  -6  12   5        0.31        4.35     12.32 o 
  -5  12   5       78.57       71.88     15.20 o 
  -4  12   5       77.87       42.09     15.51 o 
  -3  12   5      562.39      495.81     20.01 o 
  -2  12   5       56.73       83.10     11.84 o 
  -1  12   5       18.16       28.56      9.66 o 
   0  12   5      298.37      251.84     16.69 o 
   1  12   5       77.06       88.35     13.06 o 
   2  12   5      416.25      385.72     24.08 o 
   3  12   5      153.83      153.57     43.33 o 
   4  12   5       20.94       45.44     16.03 o 
   5  12   5      150.31      134.62     25.05 o 
   6  12   5        0.65       12.85     14.39 o 
   7  12   5        4.91        4.09     11.96 o 
   8  12   5      215.24      198.64     31.21 o 
   9  12   5       57.26       27.61     16.31 o 
  10  12   5        1.77       20.16     14.15 o 
  11  12   5        3.68       20.69     14.28 o 
 -13  13   5        1.32       -4.97     24.74 o 
 -12  13   5      141.71      134.01     33.41 o 
 -11  13   5      372.56      332.03     53.54 o 
 -10  13   5       49.95       61.13     29.39 o 
  -9  13   5       33.21        8.00     15.17 o 
  -8  13   5       13.50       23.63     32.84 o 
  -7  13   5      149.81      152.84     21.52 o 
  -6  13   5      127.94      119.63     17.76 o 
  -5  13   5       42.07       22.66     15.89 o 
  -4  13   5      122.51      165.01     22.15 o 
  -3  13   5       47.99       65.71     13.91 o 
  -2  13   5      126.51      141.41     14.62 o 
  -1  13   5       27.90       20.58      9.85 o 
   0  13   5      190.57      203.30     22.84 o 
   1  13   5      398.97      376.07     20.25 o 
   2  13   5      242.66      248.06     19.34 o 
   3  13   5       25.20       30.79     11.39 o 
   4  13   5      533.57      445.81     33.46 o 
   5  13   5      529.71      436.12     34.82 o 
   6  13   5       56.19       68.12     20.08 o 
   7  13   5       82.58       58.79     20.98 o 
   8  13   5      175.53      170.41     30.54 o 
   9  13   5        0.93        3.57     14.52 o 
  10  13   5       13.98       25.29     15.04 o 
  11  13   5        0.01        9.74     14.01 o 
 -12  14   5      152.88      138.54     35.51 o 
 -11  14   5       55.02       60.04     19.69 o 
 -10  14   5      233.40      244.95     43.52 o 
  -9  14   5        3.29       25.41     16.61 o 
  -8  14   5        1.56        8.69     15.71 o 
  -7  14   5       53.61       61.19     24.15 o 
  -6  14   5        2.71       -4.44     14.59 o 
  -5  14   5        3.31       -0.39     17.55 o 
  -4  14   5        7.12        8.39     14.99 o 
  -3  14   5        1.65       14.87     15.41 o 
  -2  14   5       55.47       64.38     12.19 o 
  -1  14   5       32.71       30.01     10.72 o 
   0  14   5       45.57       55.30     11.84 o 
   1  14   5      323.89      299.18     24.65 o 
   2  14   5       33.18       26.36     11.18 o 
   3  14   5       93.45       71.94     16.18 o 
   4  14   5       31.10       50.09     14.12 o 
   5  14   5      231.74      205.15     30.05 o 
   6  14   5       16.12       15.51     14.89 o 
   7  14   5       67.81       76.53     22.43 o 
   8  14   5       46.32       64.40     21.83 o 
   9  14   5      121.13      169.66     32.54 o 
  10  14   5        3.36       27.24     23.08 o 
 -11  15   5       30.45       22.57     17.37 o 
 -10  15   5        6.48       41.58     18.62 o 
  -9  15   5       53.63       71.90     19.87 o 
  -8  15   5        2.74       -4.99     14.99 o 
  -7  15   5        7.83       20.03     15.61 o 
  -6  15   5       78.19       52.41     18.36 o 
  -5  15   5       86.18       81.42     19.18 o 
  -4  15   5        0.03        2.96     15.32 o 
  -3  15   5       11.57        2.99     14.48 o 
  -2  15   5       67.68       67.15     12.41 o 
  -1  15   5       44.30       34.66     15.70 o 
   0  15   5       95.37      103.13     14.55 o 
   1  15   5       33.72       27.07     11.35 o 
   2  15   5       25.18       21.56     11.66 o 
   3  15   5      316.47      321.01     24.29 o 
   4  15   5       85.92      108.21     18.84 o 
   5  15   5        2.14       15.03     13.18 o 
   6  15   5        0.01       19.83     12.93 o 
   7  15   5      203.49      167.24     42.40 o 
   8  15   5      169.75      236.32     34.21 o 
   9  15   5      196.09      306.04     77.93 o 
 -10  16   5       13.49       27.90     17.95 o 
  -9  16   5        2.09      -13.39     15.25 o 
  -8  16   5       11.21       26.23     18.12 o 
  -7  16   5        0.19        4.63     15.76 o 
  -6  16   5        8.08       13.31     15.78 o 
  -5  16   5      182.07      180.17     23.66 o 
  -4  16   5       24.87       25.86     23.76 o 
  -3  16   5       10.48        0.88     14.68 o 
  -2  16   5       41.44       63.41     12.70 o 
  -1  16   5       27.82       58.16     19.25 o 
   0  16   5        1.23        7.87      9.96 o 
   1  16   5      210.44      222.12     20.06 o 
   2  16   5       90.07      116.26     16.54 o 
   3  16   5      243.83      244.15     34.94 o 
   4  16   5       36.36       34.29     14.27 o 
   5  16   5       28.57       32.23     15.21 o 
   6  16   5       21.17       15.76     13.87 o 
   7  16   5       44.04       44.03     16.64 o 
   8  16   5        0.10       37.90     15.11 o 
  -9  17   5       18.52       55.47     20.15 o 
  -8  17   5       23.35       36.91     18.92 o 
  -7  17   5        0.21       26.75     25.05 o 
  -6  17   5       77.96      117.33     23.18 o 
  -5  17   5      370.94      373.98     52.25 o 
  -4  17   5        2.37       11.13     15.94 o 
  -3  17   5       73.39       77.44     19.79 o 
  -2  17   5        2.23        4.92     32.22 o 
  -1  17   5        8.07       23.64     10.73 o 
   0  17   5        0.14       13.82     10.29 o 
   1  17   5        0.90       15.58     11.29 o 
   2  17   5      121.68      126.46     17.99 o 
   3  17   5       11.79       17.36     14.45 o 
   4  17   5       12.75       18.55     13.84 o 
   5  17   5        0.68        3.14     12.88 o 
   6  17   5       17.52       21.04     14.49 o 
   7  17   5      108.69      165.59     24.08 o 
  -8  18   5      262.84      283.42     30.64 o 
  -7  18   5      156.41      189.44     26.99 o 
  -6  18   5        0.67        1.19     17.25 o 
  -5  18   5      116.62      121.30     22.77 o 
  -4  18   5        1.76      -10.06     16.91 o 
  -3  18   5        0.01       -7.18     16.34 o 
  -2  18   5      209.65      175.43     26.31 o 
  -1  18   5      155.76      159.97     18.35 o 
   0  18   5      268.87      262.65     26.26 o 
   1  18   5        0.32        0.87     23.98 o 
   2  18   5        4.42       33.82     15.33 o 
   3  18   5       61.16      106.52     20.59 o 
   4  18   5       53.92       60.28     28.83 o 
   5  18   5        0.04       22.07     15.25 o 
   6  18   5        0.95       16.36     14.56 o 
  -6  19   5       59.86       78.70     21.20 o 
  -5  19   5      108.52      147.94     24.44 o 
  -4  19   5       42.06       73.19     21.29 o 
  -3  19   5        1.52       14.01     23.86 o 
  -2  19   5       20.63       15.32     19.10 o 
  -1  19   5       29.87       40.57     12.71 o 
   0  19   5      136.62      156.60     19.29 o 
   1  19   5      254.45      234.39     32.96 o 
   2  19   5       41.83       39.59     16.35 o 
   3  19   5        1.85       43.62     16.38 o 
   4  19   5        0.75       11.84     13.10 o 
  -3  20   5        5.38       25.50     19.59 o 
  -2  20   5       10.64       17.65     18.81 o 
  -1  20   5        0.19        3.63     18.66 o 
   0  20   5        9.81       41.83     32.41 o 
   1  20   5        0.03       -4.03     34.77 o 
 -16   0   6       37.49       18.28     19.59 o 
 -15   0   6        8.49       -9.45      8.40 o 
 -14   0   6        4.91        2.94      8.00 o 
 -13   0   6       99.10      105.73     13.92 o 
 -12   0   6        2.23       -1.65      6.75 o 
 -11   0   6       12.88        9.16      5.93 o 
 -10   0   6       71.27      123.12     25.10 o 
  -9   0   6       47.88       83.66     15.49 o 
  -8   0   6       42.72       44.81      8.83 o 
  -7   0   6       60.52       71.67      8.94 o 
  -6   0   6        0.83       -1.86      4.91 o 
  -5   0   6       77.19       77.66     11.97 o 
  -4   0   6        5.80       14.23      6.09 o 
  -3   0   6      445.01      468.32     15.41 o 
  -2   0   6      588.15      640.39     40.62 o 
  -1   0   6       58.30       86.51     15.35 o 
   0   0   6        6.83       11.94      7.62 o 
   1   0   6       88.75       90.05     13.19 o 
   2   0   6       72.61       79.01      6.12 o 
   3   0   6      270.63      241.10     23.86 o 
   4   0   6     3669.97     3630.31    101.75 o 
   5   0   6     1650.72     1493.44     59.16 o 
   6   0   6       31.30       19.73     13.40 o 
   7   0   6      469.29      514.75     28.40 o 
   8   0   6      374.26      351.76     25.03 o 
   9   0   6        0.80       -4.71     10.29 o 
  10   0   6        8.75       26.68     14.13 o 
  11   0   6      240.78      278.41     24.96 o 
  12   0   6      139.88      160.63     24.06 o 
  13   0   6      284.10      328.07     28.98 o 
 -16   1   6       40.99       39.63      9.36 o 
 -15   1   6       16.55       10.63      7.18 o 
 -14   1   6       11.81        1.12      6.44 o 
 -13   1   6        0.32       -3.26      5.31 o 
 -12   1   6        0.41        7.84      7.07 o 
 -11   1   6        6.13        2.90      6.32 o 
 -10   1   6      432.94      437.40     17.02 o 
  -9   1   6       19.09       19.56      5.06 o 
  -8   1   6       19.05       27.85      5.25 o 
  -7   1   6        0.38        3.72      3.43 o 
  -6   1   6       31.15       27.11      4.44 o 
  -5   1   6        8.56       12.31      4.11 o 
  -4   1   6       36.77       41.67      4.89 o 
  -3   1   6      750.57      808.11     17.92 o 
  -2   1   6       12.53       17.73      4.46 o 
  -1   1   6       57.68       68.45      6.51 o 
   0   1   6       40.11       59.26     10.30 o 
   1   1   6       33.12       38.43      7.83 o 
   2   1   6       19.18       17.55      3.65 o 
   3   1   6       65.50       73.33      9.41 o 
   4   1   6      185.69      212.46     19.56 o 
   5   1   6     2948.91     2666.97     80.85 o 
   6   1   6       84.52       98.38     15.04 o 
   7   1   6        9.86        6.81      7.70 o 
   8   1   6        2.00       11.73      9.23 o 
   9   1   6        0.00       -0.70      7.25 o 
  10   1   6       80.85       86.38     16.96 o 
  11   1   6        0.39       -5.72      7.59 o 
  12   1   6      731.19      772.75     27.98 o 
  13   1   6       26.87       20.82     14.04 o 
 -15   2   6        3.22        0.41      6.45 o 
 -14   2   6      149.83      153.28     11.82 o 
 -13   2   6        9.98       11.91      7.81 o 
 -12   2   6       24.63       13.17      7.33 o 
 -11   2   6       29.09       34.67      8.23 o 
 -10   2   6      138.19      145.11     12.28 o 
  -9   2   6      604.76      595.20     21.01 o 
  -8   2   6       36.56       36.86      5.63 o 
  -7   2   6      193.09      184.44      7.34 o 
  -6   2   6      441.66      432.64     13.32 o 
  -5   2   6        5.47        4.65      3.07 o 
  -4   2   6      109.86      115.18      5.54 o 
  -3   2   6      306.43      335.94     10.17 o 
  -2   2   6        0.15       -4.01      2.88 o 
  -1   2   6       74.48       75.31      6.57 o 
   0   2   6       63.02       59.12      6.37 o 
   1   2   6      159.41      209.92     11.33 o 
   2   2   6       93.34      110.19     10.35 o 
   3   2   6       15.19       18.61     13.87 o 
   4   2   6      818.16      738.24     39.20 o 
   5   2   6      243.74      258.27     18.61 o 
   6   2   6      420.57      382.28     19.47 o 
   7   2   6      158.17      182.45     16.75 o 
   8   2   6       13.07       17.92      8.86 o 
   9   2   6      315.30      327.04     17.61 o 
  10   2   6       11.62       13.70      9.11 o 
  11   2   6        2.68       -1.65      9.70 o 
  12   2   6        1.39       -1.04      9.55 o 
  13   2   6       38.88       47.97     13.16 o 
 -15   3   6       26.38       21.94     12.50 o 
 -14   3   6        1.69       -3.77      8.29 o 
 -13   3   6        0.59       -4.36      9.77 o 
 -12   3   6       24.73       26.63      8.25 o 
 -11   3   6        2.28       15.60      7.70 o 
 -10   3   6      107.59      107.98     23.32 o 
  -9   3   6       12.83        6.09      6.43 o 
  -8   3   6      200.85      214.44     10.95 o 
  -7   3   6        0.28       -1.98      3.59 o 
  -6   3   6      762.82      802.10     14.26 o 
  -5   3   6        0.95        3.85      2.83 o 
  -4   3   6       44.04       39.51      4.10 o 
  -3   3   6       35.52       34.93      3.34 o 
  -2   3   6      680.24      698.80     16.24 o 
  -1   3   6       28.78       29.11      4.94 o 
   0   3   6       29.97       29.93      4.70 o 
   1   3   6       11.60       18.41      4.53 o 
   2   3   6       13.93       20.05      6.60 o 
   3   3   6        0.00        7.06      6.34 o 
   4   3   6       23.54       29.01      9.48 o 
   5   3   6        1.54        1.97      7.02 o 
   6   3   6       72.75       91.28     12.50 o 
   7   3   6        9.32        8.74      8.13 o 
   8   3   6       57.81       67.11     12.72 o 
   9   3   6       17.97       13.70      9.23 o 
  10   3   6       64.24       56.74     11.23 o 
  11   3   6       10.26       14.12     10.27 o 
  12   3   6        0.11        0.31      9.09 o 
  13   3   6       27.97        8.48     10.91 o 
 -15   4   6      145.07      149.02     18.94 o 
 -14   4   6       46.62       16.25      9.70 o 
 -13   4   6        0.24        4.02      7.85 o 
 -12   4   6       91.32       89.75     11.60 o 
 -11   4   6      114.81      134.00     12.68 o 
 -10   4   6      162.42      167.82     20.08 o 
  -9   4   6      110.29      103.40     10.51 o 
  -8   4   6       10.05       13.26      6.18 o 
  -7   4   6       46.65       56.04      5.67 o 
  -6   4   6     1774.65     1778.40     22.54 o 
  -5   4   6      205.84      206.07      8.27 o 
  -4   4   6      326.33      303.41     10.98 o 
  -3   4   6      891.44      921.06     17.87 o 
  -2   4   6        6.74       12.89      4.08 o 
  -1   4   6        0.60        4.99      3.27 o 
   0   4   6      146.39      170.54      8.54 o 
   1   4   6       22.54       37.25      6.14 o 
   2   4   6     1833.84     1708.08     26.57 o 
   3   4   6     1518.47     1453.67     33.87 o 
   4   4   6        2.12       -0.53      7.60 o 
   5   4   6       10.92       11.40      8.36 o 
   6   4   6      413.97      365.77     20.52 o 
   7   4   6      127.44      139.56     15.26 o 
   8   4   6      190.03      246.40     19.58 o 
   9   4   6       12.01       25.74      9.25 o 
  10   4   6       13.94       38.17     10.37 o 
  11   4   6       57.78       75.96     13.54 o 
  12   4   6       52.08       58.46     13.04 o 
  13   4   6       16.94       19.76     11.24 o 
 -15   5   6       46.33       31.49     13.60 o 
 -14   5   6       10.31        4.52     13.83 o 
 -13   5   6       47.56       43.72     12.76 o 
 -12   5   6        8.35       10.68      7.88 o 
 -11   5   6       36.84       22.94      8.43 o 
 -10   5   6       61.52       55.54      9.19 o 
  -9   5   6        1.03        8.61      5.72 o 
  -8   5   6        6.60        1.78      4.92 o 
  -7   5   6       28.88       32.84      9.25 o 
  -6   5   6      160.93      169.46     11.55 o 
  -5   5   6      157.31      166.20     10.31 o 
  -4   5   6     1395.34     1380.11     21.27 o 
  -3   5   6      641.97      669.90     14.61 o 
  -2   5   6      252.32      259.45     11.33 o 
  -1   5   6       17.64       15.66      6.83 o 
   0   5   6       75.08       65.19     10.97 o 
   1   5   6      362.08      345.32     17.88 o 
   2   5   6      159.60      198.37     14.81 o 
   3   5   6     1892.97     1780.39     51.59 o 
   4   5   6      858.68      752.47     24.27 o 
   5   5   6      153.38      141.14     14.33 o 
   6   5   6       16.02       26.33      8.84 o 
   7   5   6      129.48      138.06     15.42 o 
   8   5   6       60.30       53.53     11.38 o 
   9   5   6       58.17       55.77     11.47 o 
  10   5   6       35.20       48.45     10.70 o 
  11   5   6       80.48      102.75     14.31 o 
  12   5   6      149.24      164.17     21.27 o 
  13   5   6        5.65       25.96     10.93 o 
 -15   6   6        4.17        7.24     28.13 o 
 -14   6   6      105.58      107.77     26.66 o 
 -13   6   6      278.01      246.11     21.43 o 
 -12   6   6        3.56        5.36      8.56 o 
 -11   6   6       10.91       10.08     11.01 o 
 -10   6   6       78.26       82.40     12.29 o 
  -9   6   6       18.51       37.66     23.35 o 
  -8   6   6       32.03       17.01     14.16 o 
  -7   6   6      164.11      176.65     19.01 o 
  -6   6   6      280.80      294.59     16.97 o 
  -5   6   6      405.86      412.61     14.47 o 
  -4   6   6      339.76      301.62     11.62 o 
  -3   6   6      178.47      189.49     10.06 o 
  -2   6   6        0.00        5.03      6.11 o 
  -1   6   6       41.23       63.50     12.27 o 
   0   6   6       65.82       56.88     10.97 o 
   1   6   6      648.07      640.54     26.69 o 
   2   6   6        1.42       -6.29      9.41 o 
   3   6   6      829.98      801.08     51.25 o 
   4   6   6        3.54       25.70     10.23 o 
   5   6   6        1.01        6.48     15.10 o 
   6   6   6      116.55      130.20     24.10 o 
   7   6   6        0.79        1.47      7.61 o 
   8   6   6       10.17        5.32      8.77 o 
   9   6   6        2.86       20.63     15.66 o 
  10   6   6       12.40       14.76      9.33 o 
  11   6   6      194.48      241.66     28.73 o 
  12   6   6      142.95      178.98     25.10 o 
  13   6   6       10.75       13.74     18.08 o 
  -9   7   6       37.91       71.08     23.43 o 
  -8   7   6        4.21       -2.85     13.79 o 
  -7   7   6      728.65      720.15     31.48 o 
  -6   7   6       19.82       12.33     15.00 o 
  -5   7   6     2009.71     1915.40     39.71 o 
  -4   7   6     1277.56     1205.19     30.18 o 
  -3   7   6       54.66       66.03     11.44 o 
  -2   7   6      103.57       95.17     13.02 o 
  -1   7   6      109.70      118.39     30.41 o 
   0   7   6      117.34      124.96     18.92 o 
   1   7   6     1163.73     1079.50     36.78 o 
   2   7   6      103.21       95.96     18.82 o 
   4   7   6      858.03      713.28     40.15 o 
   5   7   6      192.88      229.95     29.97 o 
   6   7   6       21.44       26.23     14.63 o 
   7   7   6        0.07       -7.05     11.31 o 
   8   7   6       29.27       -2.98     10.76 o 
   9   7   6       17.54       36.15     17.02 o 
  10   7   6      163.21      229.00     26.06 o 
  11   7   6        0.64        0.14     17.65 o 
  12   7   6      172.91      186.92     26.11 o 
 -14   8   6        7.65       -0.56     25.93 o 
 -13   8   6        6.94      -19.09     21.73 o 
 -12   8   6        2.66       28.86     24.65 o 
 -11   8   6       21.12       27.29     22.86 o 
 -10   8   6       39.79       43.88     23.24 o 
  -9   8   6       55.18       53.78     23.27 o 
  -8   8   6      198.32      215.32     19.03 o 
  -7   8   6      417.26      429.49     22.32 o 
  -6   8   6       99.97      107.80     14.87 o 
  -5   8   6      115.83      140.10     22.44 o 
  -4   8   6      499.94      520.71     23.55 o 
  -3   8   6      469.70      507.57     24.39 o 
  -2   8   6       34.57       33.85      9.45 o 
  -1   8   6       40.72       36.74      9.69 o 
   0   8   6      346.10      313.97     20.56 o 
   1   8   6      615.39      534.23     22.45 o 
   2   8   6      393.32      394.06     23.36 o 
   3   8   6        7.00        0.43     10.38 o 
   4   8   6       31.58       36.78     15.89 o 
   5   8   6      118.87      143.29     25.61 o 
   6   8   6      360.85      270.44     27.79 o 
   7   8   6        0.73       -7.83     11.15 o 
   8   8   6        0.71        7.84     13.90 o 
   9   8   6        8.56       29.04     16.82 o 
  10   8   6      113.48      153.99     22.04 o 
  11   8   6       38.90       65.24     18.12 o 
  12   8   6       17.19       10.96     13.89 o 
 -14   9   6        5.26      -29.12     21.50 o 
 -13   9   6       37.90       37.46     27.02 o 
 -12   9   6       17.86       87.59     27.77 o 
 -11   9   6       70.55       54.30     24.44 o 
 -10   9   6       98.72      104.03     28.05 o 
  -9   9   6        8.78       11.58     19.02 o 
  -8   9   6       67.26       80.77     16.27 o 
  -7   9   6       34.19       32.62     15.32 o 
  -6   9   6        0.17       15.67     14.81 o 
  -5   9   6      139.78      176.11     17.94 o 
  -4   9   6      501.11      521.52     32.30 o 
  -3   9   6        6.55       -0.09      8.37 o 
  -2   9   6        4.52       13.77      8.06 o 
  -1   9   6      370.41      350.08     18.80 o 
   0   9   6       27.62       20.85      9.61 o 
   1   9   6       15.02       19.47     10.33 o 
   2   9   6      148.19      132.72     17.77 o 
   3   9   6        5.13        0.64      9.13 o 
   4   9   6        2.66        1.25      9.95 o 
   5   9   6       18.43       20.54     14.00 o 
   6   9   6      209.74      157.65     27.10 o 
   7   9   6       64.84       71.00     20.47 o 
   8   9   6        2.08       13.24     14.78 o 
   9   9   6       15.95       37.72     18.30 o 
  10   9   6        6.83       29.61     24.22 o 
  11   9   6        0.74        8.72     12.70 o 
  12   9   6       14.53        0.17     16.17 o 
 -13  10   6      107.71      110.26     33.48 o 
 -12  10   6       38.94       32.34     25.61 o 
 -11  10   6       42.93       45.27     25.47 o 
 -10  10   6       65.50       69.23     25.64 o 
  -9  10   6       59.43       78.36     17.90 o 
  -8  10   6       37.79       67.67     27.77 o 
  -7  10   6        6.35       37.50     11.84 o 
  -6  10   6       30.13       45.52     13.53 o 
  -5  10   6      109.92       99.27     16.93 o 
  -4  10   6      157.41      170.29     19.06 o 
  -3  10   6      777.73      776.89     22.45 o 
  -2  10   6      733.61      672.11     21.15 o 
  -1  10   6        2.33        4.56      7.54 o 
   0  10   6       25.28       30.05     11.80 o 
   1  10   6       35.24       21.42     10.29 o 
   2  10   6       56.68       52.74     13.41 o 
   3  10   6       77.67       34.08     15.83 o 
   4  10   6        4.54        4.77     10.45 o 
   5  10   6        1.89       -0.41     11.32 o 
   6  10   6      339.65      272.47     27.32 o 
   7  10   6        2.36       -3.03     10.68 o 
   8  10   6       10.69       17.82     14.36 o 
   9  10   6        0.04       18.50     15.56 o 
  10  10   6        1.13        2.72     14.70 o 
  11  10   6       67.66       82.44     23.74 o 
 -13  11   6        0.12      -28.18     19.40 o 
 -12  11   6       82.82      114.11     31.32 o 
 -11  11   6       65.06       91.75     29.17 o 
 -10  11   6        4.47        4.16     18.23 o 
  -9  11   6       90.82       95.66     22.66 o 
  -8  11   6       49.91       62.00     16.91 o 
  -7  11   6        4.96       -9.06     15.20 o 
  -6  11   6        3.06        5.97     12.04 o 
  -5  11   6       64.74       69.47     15.19 o 
  -4  11   6      251.64      247.42     21.97 o 
  -3  11   6       70.50       66.76     15.15 o 
  -2  11   6        9.24        6.04      8.20 o 
  -1  11   6      285.08      289.03     27.81 o 
   0  11   6      279.25      234.39     19.11 o 
   1  11   6      103.86      128.38     22.61 o 
   2  11   6       10.10        9.75     10.62 o 
   3  11   6       18.84        8.78     15.65 o 
   4  11   6      236.60      235.90     32.19 o 
   5  11   6        5.72       24.06     14.80 o 
   6  11   6        0.32        8.10     13.67 o 
   7  11   6      132.06      133.69     26.31 o 
   8  11   6       13.94       12.61     13.92 o 
   9  11   6       51.11       61.92     20.88 o 
  10  11   6        0.06       20.37     20.67 o 
  11  11   6      209.52      233.93     37.07 o 
 -12  12   6        2.63      -38.32     19.16 o 
 -11  12   6        4.63       35.96     23.99 o 
 -10  12   6       51.75       10.11     21.85 o 
  -9  12   6       28.21       29.39     17.21 o 
  -8  12   6       17.58       13.86     15.54 o 
  -7  12   6        1.86        4.52     16.04 o 
  -6  12   6       14.76        6.46     15.33 o 
  -5  12   6       60.17       41.82     14.41 o 
  -4  12   6       22.41       12.11     13.72 o 
  -3  12   6      541.84      456.34     26.16 o 
  -2  12   6       46.22       48.75     11.42 o 
  -1  12   6      128.27      127.34     14.98 o 
   0  12   6       67.16       81.05     12.99 o 
   1  12   6       71.15       57.81     17.59 o 
   2  12   6       67.38       69.00     19.91 o 
   3  12   6      229.22      236.17     24.10 o 
   4  12   6        2.59       32.14     15.83 o 
   5  12   6       85.07       92.63     23.30 o 
   6  12   6       39.35       28.65     16.64 o 
   7  12   6        5.57       20.02     16.85 o 
   8  12   6        4.00        2.16     12.74 o 
   9  12   6      108.48      151.71     29.69 o 
  10  12   6       14.67       46.28     25.14 o 
 -11  13   6        4.76       14.78     24.07 o 
 -10  13   6        0.12       -9.08     20.64 o 
  -9  13   6       28.91       73.46     19.57 o 
  -8  13   6        1.89       21.19     16.15 o 
  -7  13   6        7.68       18.00     15.51 o 
  -6  13   6        0.29        4.08     15.23 o 
  -5  13   6        1.54       -1.69     13.59 o 
  -4  13   6        0.89        7.91     15.19 o 
  -3  13   6       66.19       52.44     17.17 o 
  -2  13   6       53.59       48.96     11.56 o 
  -1  13   6      174.99      203.54     17.87 o 
   0  13   6        9.12       11.54      9.52 o 
   1  13   6       58.76       48.25     11.49 o 
   2  13   6        5.39       11.67     10.04 o 
   3  13   6      190.44      186.86     26.07 o 
   4  13   6       37.74       67.15     20.08 o 
   5  13   6        1.66       15.82     13.91 o 
   6  13   6        2.70       -8.93     10.66 o 
   7  13   6       70.93       79.01     22.60 o 
   8  13   6        3.11       17.54     15.93 o 
   9  13   6       80.34       71.21     21.39 o 
 -11  14   6       50.74       60.25     28.98 o 
 -10  14   6      116.54      133.92     23.71 o 
  -9  14   6       16.85       48.66     19.06 o 
  -8  14   6        7.46       34.70     18.14 o 
  -7  14   6      138.90      158.42     23.76 o 
  -6  14   6        2.15       11.21     15.93 o 
  -5  14   6       44.21       49.39     18.13 o 
  -4  14   6        1.12        8.19     14.99 o 
  -3  14   6      177.50      163.35     23.05 o 
  -2  14   6      189.20      203.01     23.94 o 
  -1  14   6        5.05        8.57     11.81 o 
   0  14   6       13.71       26.61     12.17 o 
   1  14   6      139.65      153.32     16.75 o 
   2  14   6      121.40      138.61     17.75 o 
   3  14   6       30.81       21.75     13.21 o 
   4  14   6       18.45        9.84     11.18 o 
   5  14   6        1.31        4.24     11.88 o 
   6  14   6       25.34       17.48     16.40 o 
   7  14   6       14.86       29.35     16.99 o 
   8  14   6        0.06       -6.93     13.22 o 
 -10  15   6       63.29       70.26     25.83 o 
  -9  15   6      166.80      197.41     27.03 o 
  -8  15   6       80.50       82.22     21.27 o 
  -7  15   6      131.66      161.50     24.96 o 
  -6  15   6      165.48      192.41     25.55 o 
  -5  15   6       28.97       22.90     16.80 o 
  -4  15   6       39.03       36.09     17.51 o 
  -3  15   6        7.17       11.84     26.06 o 
  -2  15   6      125.90      120.37     21.60 o 
  -1  15   6       13.20       24.12     11.40 o 
   0  15   6        7.11        5.02     12.70 o 
   1  15   6        1.93       -1.43      9.19 o 
   2  15   6       55.30       44.59     12.99 o 
   3  15   6       56.27      111.31     24.11 o 
   4  15   6        5.77       31.56     13.65 o 
   5  15   6       24.64       21.40     13.51 o 
   6  15   6      116.52      141.66     21.94 o 
   7  15   6       27.32       47.22     16.14 o 
   8  15   6       37.90       22.89     18.60 o 
  -9  16   6      129.37      139.61     23.89 o 
  -8  16   6       11.96       23.37     18.26 o 
  -7  16   6      453.48      465.23     36.55 o 
  -6  16   6       80.39       91.09     21.32 o 
  -5  16   6        0.43        5.41     16.63 o 
  -4  16   6        0.10       18.79     16.92 o 
  -3  16   6       10.90       23.98     17.57 o 
  -2  16   6      102.87       98.11     21.66 o 
  -1  16   6       31.57       67.36     16.02 o 
   0  16   6       43.88       46.47     12.89 o 
   1  16   6      184.89      182.19     24.22 o 
   2  16   6      124.94      122.26     17.04 o 
   3  16   6       34.24       19.85     14.19 o 
   4  16   6       11.83       20.59     13.43 o 
   5  16   6        0.01       -0.43     22.21 o 
   6  16   6       11.41       21.86     14.13 o 
  -7  17   6       10.33       31.64     19.14 o 
  -6  17   6       10.42        4.86     17.85 o 
  -5  17   6        7.10       43.79     19.85 o 
  -4  17   6      173.54      189.45     36.54 o 
  -3  17   6       56.33       56.48     19.78 o 
  -2  17   6        0.27        6.29     16.87 o 
  -1  17   6       80.37       53.79     20.95 o 
   0  17   6       21.57       39.39     12.37 o 
   1  17   6       25.57       45.18     13.99 o 
   2  17   6       10.36       -0.33     19.68 o 
   3  17   6       23.30       60.49     17.86 o 
   4  17   6       45.93      103.43     19.83 o 
   5  17   6      130.41      137.35     22.37 o 
  -5  18   6       65.17       66.07     26.03 o 
  -4  18   6      135.03      170.78     25.94 o 
  -3  18   6      189.33      199.68     27.55 o 
  -2  18   6       12.82       27.39     19.36 o 
  -1  18   6       51.41       48.24     34.58 o 
   0  18   6       38.64       23.15     19.89 o 
   1  18   6      333.26      258.86     31.70 o 
   2  18   6       72.99      121.51     20.13 o 
   3  18   6       20.40       37.54     21.73 o 
 -14   1   7       12.38        7.94      7.39 o 
 -13   1   7        6.90        7.65      6.20 o 
 -12   1   7       98.47       48.43     19.39 o 
 -11   1   7        1.82        3.26      7.17 o 
 -10   1   7       12.42       18.71      6.67 o 
  -9   1   7     1114.58     1140.38     27.04 o 
  -8   1   7      254.56      292.21     13.66 o 
  -7   1   7      149.96      145.29     12.70 o 
  -6   1   7      408.76      403.64     31.73 o 
  -5   1   7      577.53      605.82     18.01 o 
  -4   1   7       20.11       32.08     25.93 o 
  -3   1   7        1.76       -2.94      6.70 o 
  -2   1   7       49.57       52.74      8.05 o 
  -1   1   7      137.62      122.36     11.00 o 
   0   1   7      144.36      142.09     11.87 o 
   1   1   7        5.73        3.97      2.96 o 
   2   1   7      695.10      645.83     31.74 o 
   3   1   7       76.68      104.37     22.36 o 
   4   1   7       28.04       40.27     11.30 o 
   5   1   7       10.06        8.21      9.02 o 
   6   1   7       81.76      111.49     16.88 o 
   7   1   7        4.04        9.12      8.43 o 
   8   1   7       20.39       40.14     11.16 o 
   9   1   7        6.49       11.87     10.54 o 
  10   1   7       13.68       25.12     10.40 o 
  11   1   7        0.03        9.89      9.98 o 
  12   1   7        0.07        8.15     10.13 o 
 -14   2   7        8.39        0.37      5.61 o 
 -13   2   7        1.62       -0.76      7.60 o 
 -12   2   7       78.89       80.94     18.81 o 
 -11   2   7       49.91       48.98     13.39 o 
 -10   2   7       32.38       42.84      8.06 o 
  -9   2   7       34.83       32.66     12.36 o 
  -8   2   7       43.37       43.41      7.53 o 
  -7   2   7      468.11      489.29     15.65 o 
  -6   2   7      207.60      198.73      9.12 o 
  -5   2   7      348.10      379.51     10.47 o 
  -4   2   7        6.02        8.84      6.27 o 
  -3   2   7      255.01      268.22     15.62 o 
  -2   2   7       56.67       57.42      9.73 o 
  -1   2   7        0.14        9.54      7.47 o 
   0   2   7       16.95       20.87      7.23 o 
   1   2   7      132.32      185.43     23.28 o 
   2   2   7      323.48      280.85     20.84 o 
   3   2   7      965.27      863.97     31.99 o 
   4   2   7      364.69      318.98     20.21 o 
   5   2   7      133.11      100.27     18.71 o 
   6   2   7       28.02       36.56     11.61 o 
   7   2   7       22.68       25.24      9.47 o 
   8   2   7        1.97       -5.11      6.58 o 
   9   2   7       62.48       72.53     12.53 o 
  10   2   7      126.12      162.11     16.43 o 
  11   2   7       65.99      105.88     14.76 o 
  12   2   7        0.02       21.81     12.44 o 
 -14   3   7        0.09       14.60      9.33 o 
 -13   3   7       24.53       15.83      9.28 o 
 -12   3   7       19.16       20.45      7.29 o 
 -11   3   7        0.45       -6.72      6.06 o 
 -10   3   7       56.76       48.49      8.59 o 
  -9   3   7       15.61       21.04      6.58 o 
  -8   3   7      732.52      770.84     21.39 o 
  -7   3   7      954.90      931.83     32.42 o 
  -6   3   7       54.85       59.35      6.10 o 
  -5   3   7       33.73       35.69      5.97 o 
  -4   3   7      189.28      174.42      6.76 o 
  -3   3   7        0.43       14.97     10.19 o 
  -2   3   7        2.92        0.99      6.48 o 
  -1   3   7      142.93      158.01     20.60 o 
   0   3   7       46.97       37.99     10.57 o 
   1   3   7        1.41        3.60     10.11 o 
   2   3   7       14.61       11.28      8.36 o 
   3   3   7      366.01      384.28     28.91 o 
   4   3   7        0.00        3.94      8.46 o 
   5   3   7        7.73       18.20      9.60 o 
   6   3   7       32.15       26.68     10.10 o 
   7   3   7        0.89        1.51      8.02 o 
   8   3   7       90.82       97.36     14.43 o 
   9   3   7      600.47      643.84     24.95 o 
  10   3   7       63.75       66.74     13.03 o 
  11   3   7      134.87      167.67     17.93 o 
  12   3   7       10.32       11.87     10.87 o 
 -14   4   7       26.73       31.34     11.48 o 
 -13   4   7        4.38       -7.57      8.40 o 
 -12   4   7        4.77       16.99      9.06 o 
 -11   4   7       52.34       43.07     10.18 o 
 -10   4   7        2.72       -2.97      6.57 o 
  -9   4   7       79.82       64.58     10.61 o 
  -8   4   7      137.36      121.78     10.47 o 
  -7   4   7      827.74      854.41     22.04 o 
  -6   4   7       21.45       27.62      5.58 o 
  -5   4   7      275.54      277.90     17.30 o 
  -4   4   7       23.50       21.04      8.78 o 
  -3   4   7       84.81       97.68      8.75 o 
  -2   4   7       11.40       16.08      6.69 o 
  -1   4   7        6.68       16.69      6.92 o 
   0   4   7      472.81      409.37     16.87 o 
   1   4   7      963.81      882.52     27.98 o 
   2   4   7      174.79      198.86     16.70 o 
   3   4   7      431.65      395.02     22.48 o 
   4   4   7        0.30        0.22     11.92 o 
   5   4   7       76.68       97.18     12.87 o 
   6   4   7      153.62      160.52     16.14 o 
   7   4   7       17.95       22.65     13.60 o 
   8   4   7       23.72       31.45     10.58 o 
   9   4   7       67.69       75.48     13.38 o 
  10   4   7      604.85      657.62     30.61 o 
  11   4   7        6.75       18.88     12.09 o 
 -14   5   7       41.39       31.47     12.24 o 
 -13   5   7        5.81       -2.51     11.16 o 
 -12   5   7       18.69       13.18      9.53 o 
 -11   5   7       26.53       28.56     23.29 o 
 -10   5   7      100.02       84.20     12.82 o 
  -9   5   7       19.55       41.93      9.04 o 
  -8   5   7       14.20       10.60      6.17 o 
  -7   5   7       82.50       87.79     31.22 o 
  -6   5   7      123.09      157.74     24.23 o 
  -5   5   7       54.52       42.46     17.45 o 
  -4   5   7        3.28       14.25     11.02 o 
  -3   5   7       47.58       74.69     11.12 o 
  -2   5   7       15.09       23.96      9.34 o 
  -1   5   7       11.71       15.71      7.96 o 
   0   5   7       56.79       73.56     21.09 o 
   1   5   7      475.78      444.53     20.44 o 
   2   5   7      447.09      406.41     33.55 o 
   3   5   7       65.99       60.34     18.60 o 
   4   5   7      271.97      240.55     25.06 o 
   5   5   7      126.69      118.50     17.35 o 
   6   5   7       84.98      103.32     16.84 o 
   7   5   7        5.06        0.81      8.82 o 
   8   5   7       19.07        4.51     10.91 o 
   9   5   7        5.77        8.86      8.72 o 
  10   5   7       36.08       44.09     12.83 o 
  11   5   7       55.62       88.29     15.89 o 
 -13   6   7      118.64      219.37     39.62 o 
 -12   6   7      123.03      203.45     37.00 o 
 -11   6   7        7.68       21.28     21.60 o 
 -10   6   7        0.03        5.35     19.28 o 
  -9   6   7      142.01      163.81     31.71 o 
  -8   6   7        8.56        6.83     18.75 o 
  -7   6   7        0.80       24.58     30.37 o 
  -6   6   7      650.87      632.14     25.50 o 
  -5   6   7       53.72       73.85     13.74 o 
  -4   6   7        4.23       11.42     13.33 o 
  -3   6   7       51.29       58.44     10.82 o 
  -2   6   7      364.02      343.99     18.33 o 
  -1   6   7      137.32      143.47     15.10 o 
   0   6   7      142.87      151.59     15.52 o 
   1   6   7       36.15       46.91     10.68 o 
   2   6   7      167.94      170.22     20.04 o 
   3   6   7      178.72      167.41     27.02 o 
   4   6   7       11.77        3.41     12.01 o 
   5   6   7       49.81       53.90     19.56 o 
   6   6   7       49.57       82.30     21.24 o 
   7   6   7       13.75       22.93     14.17 o 
   8   6   7       64.35      103.75     24.02 o 
   9   6   7       24.45       10.69     14.90 o 
  10   6   7        7.11       24.73     22.32 o 
  11   6   7       14.76       24.98     34.64 o 
 -13   7   7        3.60        2.37     23.17 o 
 -12   7   7        2.66       -5.95     21.75 o 
 -11   7   7       33.48       42.47     25.18 o 
 -10   7   7       93.45       76.64     25.98 o 
  -9   7   7       15.60       11.02     19.38 o 
  -8   7   7      162.41      158.96     31.88 o 
  -7   7   7       48.69       85.24     24.34 o 
  -6   7   7       19.39       39.90     12.00 o 
  -5   7   7      292.50      302.89     19.96 o 
  -4   7   7       61.90       80.65     35.74 o 
  -3   7   7       16.22       25.35     13.29 o 
  -2   7   7      163.44      177.16     19.18 o 
  -1   7   7        5.68        6.37      7.31 o 
   0   7   7      595.43      614.67     24.43 o 
   1   7   7       13.06        3.65      8.54 o 
   2   7   7       43.48       55.83     14.06 o 
   3   7   7        0.00       -5.81      9.38 o 
   4   7   7      266.51      218.23     31.32 o 
   5   7   7        7.74        1.72     11.90 o 
   6   7   7       58.11       45.19     18.41 o 
   7   7   7        0.18        9.12     13.26 o 
   8   7   7      316.08      349.40     32.87 o 
   9   7   7        1.58        3.11     13.69 o 
  10   7   7       25.69       52.77     38.11 o 
  11   7   7      178.65      203.26     34.76 o 
 -11   8   7       28.45       68.98     19.13 o 
 -10   8   7       20.66       61.59     19.56 o 
  -9   8   7       38.59       66.43     18.26 o 
  -8   8   7      266.56      286.23     32.29 o 
  -7   8   7       29.71       37.88     12.89 o 
  -6   8   7      547.85      525.51     23.90 o 
  -5   8   7        0.16       15.83      8.78 o 
  -4   8   7       30.06       33.94      9.15 o 
  -3   8   7        0.66       38.17     21.10 o 
  -2   8   7      143.30      154.51     31.64 o 
  -1   8   7      561.78      505.14     32.57 o 
   0   8   7      470.69      474.08     26.26 o 
   1   8   7      930.70      830.23     54.31 o 
   3   8   7       69.16       74.66     19.65 o 
   4   8   7       16.72        7.98     12.66 o 
   5   8   7      424.05      356.49     32.22 o 
   6   8   7       18.59       64.74     20.40 o 
   7   8   7       41.19       43.42     17.94 o 
   8   8   7      135.93      176.38     30.84 o 
   9   8   7        1.20       -5.71     12.48 o 
  10   8   7      232.55      228.69     46.76 o 
 -12   9   7       15.50       39.48     25.44 o 
 -11   9   7       44.64       58.41     27.85 o 
 -10   9   7        9.28       15.48     21.09 o 
  -9   9   7       83.90       80.43     26.04 o 
  -8   9   7        8.28       17.13     20.32 o 
  -7   9   7       14.85       32.07     15.14 o 
  -6   9   7       76.71       73.82     27.33 o 
  -5   9   7      328.11      297.21     21.67 o 
  -4   9   7        4.96       26.50     12.14 o 
  -3   9   7       19.98       32.24     12.77 o 
  -2   9   7       13.65       23.31      9.51 o 
  -1   9   7       65.19       67.32     21.98 o 
   0   9   7      609.70      551.61     38.05 o 
   1   9   7      656.95      584.41     28.61 o 
   2   9   7      125.64      139.56     41.60 o 
   3   9   7       24.78        5.59     12.67 o 
   4   9   7      140.88      130.68     25.64 o 
   5   9   7        6.78       -2.12     12.40 o 
   6   9   7      221.97      227.84     33.93 o 
   7   9   7       27.21       46.50     18.21 o 
   8   9   7       93.77       88.30     25.17 o 
   9   9   7       50.89       85.88     22.68 o 
  10   9   7       45.24      117.50     43.11 o 
 -12  10   7       16.45       49.34     25.93 o 
 -11  10   7       15.10       70.24     27.39 o 
 -10  10   7        0.00       17.09     23.60 o 
  -9  10   7       56.98       29.31     23.18 o 
  -8  10   7        8.29       -2.30     13.60 o 
  -7  10   7      155.69      171.92     27.53 o 
  -6  10   7        1.87      -10.28     22.48 o 
  -5  10   7      143.64      149.80     37.26 o 
  -4  10   7      150.31      155.54     18.53 o 
  -3  10   7        0.05        0.42     11.59 o 
  -2  10   7      464.61      433.80     18.49 o 
  -1  10   7      264.24      254.28     18.37 o 
   0  10   7      122.44      123.75     17.58 o 
   1  10   7      501.59      450.51     25.60 o 
   2  10   7       35.68       48.53     15.75 o 
   3  10   7        0.18       -5.65      9.20 o 
   4  10   7        0.29       -4.58     11.76 o 
   5  10   7       39.66       32.93     16.75 o 
   6  10   7        0.04       12.95     12.68 o 
   7  10   7       20.03       24.90     17.16 o 
   8  10   7        1.07      -11.33     10.54 o 
   9  10   7        4.66       40.35     17.39 o 
 -11  11   7        7.97      -16.60     20.24 o 
 -10  11   7      129.47      113.57     31.19 o 
  -9  11   7      171.95      168.41     33.56 o 
  -8  11   7        0.01       16.56     19.43 o 
  -7  11   7        7.85       13.55     14.77 o 
  -6  11   7        0.62       11.21     14.88 o 
  -5  11   7      188.73      176.38     22.42 o 
  -4  11   7        7.38        4.65     14.06 o 
  -3  11   7        1.56       -7.31     12.46 o 
  -2  11   7      388.02      381.89     24.97 o 
  -1  11   7      376.33      359.15     19.42 o 
   0  11   7       23.43       22.89     10.25 o 
   1  11   7        8.79       -0.09     11.44 o 
   2  11   7       48.44       49.03     29.86 o 
   3  11   7      453.18      371.35     31.45 o 
   4  11   7       61.40       89.53     22.22 o 
   5  11   7       63.52       58.37     20.34 o 
   6  11   7        5.90        7.53     14.92 o 
   7  11   7       43.74       56.52     21.55 o 
   8  11   7        5.74       23.73     16.37 o 
   9  11   7       18.85       26.16     16.93 o 
 -10  12   7      398.90      350.08     46.50 o 
  -9  12   7       47.55       15.44     22.23 o 
  -8  12   7       65.77       92.15     20.76 o 
  -7  12   7        4.41       16.55     16.06 o 
  -6  12   7       41.96       35.26     23.02 o 
  -5  12   7       10.10        3.43     14.56 o 
  -4  12   7       47.54       72.64     18.90 o 
  -3  12   7       14.79       21.69     18.51 o 
  -2  12   7      109.18      105.37     19.93 o 
  -1  12   7       43.91       59.79     12.12 o 
   0  12   7        7.72        3.09     13.26 o 
   1  12   7        0.02        9.84     10.60 o 
   2  12   7       65.05       77.51     26.99 o 
   3  12   7        0.01       12.99     13.23 o 
   4  12   7       70.39       78.37     21.81 o 
   5  12   7        0.98       10.95     14.30 o 
   6  12   7        6.35       18.39     15.31 o 
   7  12   7       22.35       42.36     18.71 o 
   8  12   7       35.76       88.01     24.84 o 
 -10  13   7        8.10       46.14     26.82 o 
  -9  13   7       81.34      174.15     36.12 o 
  -8  13   7       20.68       17.76     18.05 o 
  -7  13   7        0.89        0.50     16.25 o 
  -6  13   7       83.26       99.93     20.97 o 
  -5  13   7      349.97      380.50     31.49 o 
  -4  13   7       66.93       74.24     18.69 o 
  -3  13   7        0.52       -3.59     14.47 o 
  -2  13   7        8.23       17.76     21.81 o 
  -1  13   7       50.54       57.59     17.77 o 
   0  13   7        7.99       18.62     16.58 o 
   1  13   7       14.12       24.42     11.23 o 
   2  13   7       92.43      101.21     20.46 o 
   3  13   7        0.11       10.26     12.72 o 
   4  13   7        0.01        9.78     13.39 o 
   5  13   7        5.17        2.49     12.21 o 
   6  13   7      141.41      158.65     30.83 o 
   7  13   7       14.65        0.06     13.28 o 
  -9  14   7       11.89        0.94     18.10 o 
  -8  14   7       27.88       71.11     20.82 o 
  -7  14   7       40.12       82.48     21.05 o 
  -6  14   7      204.62      236.26     28.19 o 
  -5  14   7       20.41       16.10     17.44 o 
  -4  14   7        3.24       14.13     16.74 o 
  -3  14   7       88.43       79.65     20.40 o 
  -2  14   7       27.22       56.20     19.05 o 
  -1  14   7        2.64       21.40     17.34 o 
   0  14   7       50.43       66.06     13.60 o 
   1  14   7        8.71        3.18     21.19 o 
   2  14   7      119.88      149.68     21.37 o 
   3  14   7      105.87      169.67     23.46 o 
   4  14   7       13.04       35.00     16.45 o 
   5  14   7        0.33       14.40     14.90 o 
   6  14   7       33.47       20.46     15.44 o 
  -7  15   7       81.26      137.35     24.17 o 
  -6  15   7       64.71       81.69     21.88 o 
  -5  15   7       13.89       37.67     19.10 o 
  -4  15   7      184.56      174.79     25.59 o 
  -3  15   7      107.66      111.60     22.93 o 
  -2  15   7       19.72       23.83     17.89 o 
  -1  15   7      193.48      197.43     26.70 o 
   0  15   7      132.93      124.00     16.77 o 
   1  15   7        9.67       20.10     17.76 o 
   2  15   7        7.25       12.71     19.69 o 
   3  15   7       23.79       33.81     20.98 o 
   4  15   7        0.47       19.14     12.65 o 
   5  15   7       39.67       46.67     25.08 o 
  -6  16   7      147.53      178.14     26.81 o 
  -5  16   7       22.61       26.37     25.88 o 
  -4  16   7       16.30       22.57     26.64 o 
  -3  16   7       65.83       41.90     20.66 o 
  -2  16   7        7.96        5.17     44.12 o 
  -1  16   7       32.75       15.35     19.82 o 
   0  16   7       16.83       45.14     22.61 o 
   1  16   7      338.56      344.53     26.58 o 
   2  16   7        1.41        0.47     22.75 o 
   3  16   7        0.02       15.25     11.83 o 
  -3  17   7        0.25       10.52     17.97 o 
  -2  17   7       63.31       56.62     21.99 o 
  -1  17   7        9.76       34.87     20.04 o 
   0  17   7       41.05       -4.36     21.74 o 
 -13   0   8      101.51       89.07     20.04 o 
 -12   0   8      132.07      149.26     17.67 o 
 -11   0   8      864.17      920.50     35.89 o 
 -10   0   8     1645.98     1719.69     49.18 o 
  -9   0   8     1093.23     1141.71     30.64 o 
  -8   0   8       11.87       17.12     18.20 o 
  -7   0   8       84.24       67.81     21.67 o 
  -6   0   8      418.42      413.76     39.74 o 
  -5   0   8       51.60       24.94     18.68 o 
  -4   0   8        2.52        7.34     16.88 o 
  -3   0   8      232.61      213.84     29.80 o 
  -2   0   8     1111.94      933.50     34.20 o 
  -1   0   8      631.44      592.33     28.52 o 
   0   0   8       18.91        9.01     10.94 o 
   1   0   8       72.80       79.01     15.83 o 
   2   0   8      202.65      246.28     34.71 o 
   3   0   8      321.43      334.27     31.59 o 
   4   0   8      145.39      161.93     28.73 o 
   5   0   8        3.82       -4.89     12.77 o 
   6   0   8      788.67      743.40     47.06 o 
   7   0   8      722.53      716.87     47.60 o 
   8   0   8        7.67       13.04     13.10 o 
   9   0   8      155.62      150.07     23.45 o 
  10   0   8       12.16       35.48     16.91 o 
 -13   1   8       21.69       17.58      6.40 o 
 -12   1   8       78.75       74.09      8.56 o 
 -11   1   8       61.90       71.84      7.61 o 
 -10   1   8        1.20        4.61      6.12 o 
  -9   1   8       26.33       28.80      7.72 o 
  -8   1   8       33.82       47.60      7.90 o 
  -7   1   8      208.77      205.17     11.79 o 
  -6   1   8       48.49       42.14      6.86 o 
  -5   1   8      196.39      200.19      9.26 o 
  -4   1   8       12.46        4.71     22.28 o 
  -3   1   8        4.58        4.60      7.39 o 
  -2   1   8      104.27       99.70     14.15 o 
  -1   1   8       13.47       10.70      7.44 o 
   0   1   8      306.54      312.13     15.69 o 
   1   1   8      118.50      111.14     14.28 o 
   2   1   8      425.98      402.52     23.60 o 
   3   1   8      537.79      486.97     25.92 o 
   4   1   8        0.30        8.24     10.03 o 
   5   1   8       25.89       -0.35      9.00 o 
   6   1   8       25.92       25.86     11.80 o 
   7   1   8       72.47       69.30     20.86 o 
   8   1   8        4.66       32.33     17.57 o 
   9   1   8      270.21      292.68     19.88 o 
  10   1   8        0.03        1.56     10.85 o 
 -13   2   8       14.06       27.31      9.71 o 
 -12   2   8        0.36       -0.90      8.09 o 
 -11   2   8      168.31      152.42     13.27 o 
 -10   2   8       26.22       36.17      7.70 o 
  -9   2   8      101.63       97.26     10.74 o 
  -8   2   8       39.30       49.04     10.79 o 
  -7   2   8       11.67        9.90      5.93 o 
  -6   2   8        3.38        6.82      5.42 o 
  -5   2   8       35.76       30.89      5.92 o 
  -4   2   8       21.26       17.27      4.55 o 
  -3   2   8        8.28       16.76      8.35 o 
  -2   2   8       31.11       24.74      9.83 o 
  -1   2   8      169.47      207.86     21.60 o 
   0   2   8        4.24        0.51      7.38 o 
   1   2   8      174.23      191.70     17.48 o 
   2   2   8      165.13      245.39     24.22 o 
   3   2   8       97.00      104.15     17.66 o 
   4   2   8        5.26       -3.91      9.20 o 
   5   2   8       57.43       73.48     15.76 o 
   6   2   8       21.57       14.09     11.27 o 
   7   2   8       34.58       34.66     16.97 o 
   8   2   8       11.51       39.62     10.60 o 
   9   2   8       41.84       88.38     13.89 o 
  10   2   8       83.62      123.32     22.01 o 
 -13   3   8        6.10        5.15     18.95 o 
 -12   3   8      208.60      191.07     18.19 o 
 -11   3   8      269.97      238.56     16.97 o 
 -10   3   8        0.58       11.20      8.04 o 
  -9   3   8      184.61      179.57     27.05 o 
  -8   3   8      538.00      564.99     21.28 o 
  -7   3   8       65.06       49.03     15.66 o 
  -6   3   8        3.03       -2.09     11.17 o 
  -5   3   8        4.38       20.78     18.81 o 
  -4   3   8      211.24      209.10     32.34 o 
  -3   3   8      139.84      148.33     14.26 o 
  -2   3   8       10.50       10.61      9.88 o 
  -1   3   8      107.32       92.03     12.80 o 
   0   3   8      185.54      198.71     22.14 o 
   1   3   8      333.72      317.58     22.97 o 
   2   3   8      103.03      103.98     14.60 o 
   3   3   8        2.12       -2.90      9.59 o 
   4   3   8        5.45        5.64     10.14 o 
   5   3   8       12.86       15.57     11.16 o 
   6   3   8       22.88       13.72     15.35 o 
   7   3   8       19.96       60.61     24.64 o 
   8   3   8        1.39        3.97     11.42 o 
   9   3   8       26.02       57.37     13.37 o 
  10   3   8      110.52      159.88     20.94 o 
 -12   4   8      163.28      134.47     16.30 o 
 -11   4   8      117.94      113.13     21.87 o 
 -10   4   8        0.93        5.66      6.60 o 
  -9   4   8       90.90       90.52     11.69 o 
  -8   4   8        0.80        5.62      6.82 o 
  -7   4   8        0.11       25.46     19.64 o 
  -6   4   8        5.27       14.63     18.15 o 
  -5   4   8       64.12       54.39     22.77 o 
  -4   4   8       18.32       43.99     25.11 o 
  -3   4   8       46.33      100.06     19.79 o 
  -2   4   8        7.35        8.62      9.95 o 
  -1   4   8      167.04      171.36     21.62 o 
   0   4   8        0.19        2.16      9.86 o 
   1   4   8      163.66      149.36     19.75 o 
   2   4   8      492.54      452.66     27.66 o 
   3   4   8        0.00        5.79     12.81 o 
   4   4   8        7.88       14.42     11.38 o 
   5   4   8        3.59       -5.30      9.04 o 
   6   4   8       81.32       96.36     18.09 o 
   7   4   8      187.33      255.15     32.41 o 
   8   4   8      148.54      193.10     24.77 o 
   9   4   8        1.71       15.76     10.19 o 
 -12   5   8        7.66       20.69     22.40 o 
 -11   5   8       55.34       29.21     24.89 o 
 -10   5   8       10.83       27.47     22.51 o 
  -9   5   8        7.99       35.64     23.49 o 
  -8   5   8      272.82      275.75     37.99 o 
  -7   5   8       11.99       -1.53     16.80 o 
  -6   5   8        2.04       10.26     18.47 o 
  -5   5   8      107.63      129.88     43.06 o 
  -4   5   8       78.51      198.48     28.54 o 
  -3   5   8        1.62       46.17     34.45 o 
  -2   5   8       17.90       29.96     11.66 o 
  -1   5   8      254.73      273.12     31.37 o 
   0   5   8      360.42      339.91     37.22 o 
   1   5   8      134.97      147.80     19.97 o 
   2   5   8        4.75       -3.63     25.61 o 
   3   5   8      361.26      377.54     32.95 o 
   4   5   8      113.98      119.36     26.11 o 
   5   5   8        7.36        2.27     13.77 o 
   6   5   8       23.36       41.32     20.09 o 
   7   5   8        8.61        1.49      9.98 o 
   8   5   8      252.36      292.69     29.06 o 
   9   5   8        0.44        4.06     11.10 o 
 -12   6   8       11.92       16.83     24.18 o 
 -11   6   8        1.01       14.69     22.75 o 
 -10   6   8      118.30       92.51     29.47 o 
  -9   6   8       34.04       44.08     23.86 o 
  -8   6   8       34.94       30.41     21.33 o 
  -7   6   8      350.16      354.38     41.09 o 
  -6   6   8       19.64       21.05     13.95 o 
  -5   6   8       12.17       31.19     34.73 o 
  -4   6   8       50.07      100.66     36.34 o 
  -3   6   8       51.58       71.14     16.47 o 
  -2   6   8       52.68       55.94     13.40 o 
  -1   6   8       47.63       84.74     16.52 o 
   0   6   8       54.84       41.95     13.95 o 
   1   6   8       45.67       45.15     14.39 o 
   2   6   8       80.44       66.75     22.31 o 
   3   6   8       17.54       26.21     16.68 o 
   4   6   8      224.46      239.50     35.38 o 
   5   6   8       11.68       22.73     16.06 o 
   6   6   8      111.32      111.10     26.56 o 
   7   6   8       52.05       38.50     18.20 o 
   8   6   8        0.27       13.95     14.82 o 
   9   6   8      101.70      144.59     57.89 o 
 -11   7   8       22.40        3.46     22.89 o 
 -10   7   8       13.66        3.34     20.95 o 
  -9   7   8       38.70       11.16     23.01 o 
  -8   7   8      165.60      178.18     33.04 o 
  -7   7   8      116.40      111.25     27.98 o 
  -6   7   8      285.90      302.25     64.85 o 
  -5   7   8        0.03       -3.18     12.82 o 
  -4   7   8       97.80      127.82     70.77 o 
  -3   7   8        4.37       62.11     21.13 o 
  -2   7   8      328.01      359.02     42.71 o 
  -1   7   8       10.40       30.83     18.78 o 
   0   7   8      524.93      513.81     31.44 o 
   1   7   8       38.40       54.75     19.49 o 
   2   7   8        0.27       -7.53     10.41 o 
   3   7   8       12.65       -0.79     11.58 o 
   4   7   8       24.66       49.20     18.37 o 
   5   7   8        1.09        6.26     12.29 o 
   6   7   8        7.70        8.88     14.51 o 
   7   7   8        3.59       -4.36     11.21 o 
   8   7   8      107.20       75.37     24.01 o 
 -11   8   8        0.58       18.76     24.16 o 
 -10   8   8        4.76       -6.58     21.80 o 
  -9   8   8       29.07       40.18     23.49 o 
  -8   8   8        9.73       27.41     21.54 o 
  -7   8   8      129.28      138.36     32.37 o 
  -6   8   8       14.05       31.48     15.52 o 
  -5   8   8       28.39       19.11     15.38 o 
  -4   8   8        0.12       20.99     14.42 o 
  -3   8   8       91.77       82.55     18.24 o 
  -2   8   8       54.19      107.01     29.67 o 
  -1   8   8      295.83      268.68     17.96 o 
   0   8   8       44.22       60.30     14.88 o 
   1   8   8      416.22      361.52     24.94 o 
   2   8   8       12.65        7.34     27.13 o 
   3   8   8      204.13      272.22     36.42 o 
   4   8   8       10.61       25.12     15.29 o 
   5   8   8        0.23       18.17     15.69 o 
   6   8   8        0.02        5.71     14.86 o 
   7   8   8       23.85      -13.32     12.94 o 
   8   8   8      109.37      103.10     26.96 o 
 -10   9   8       17.16      -13.81     21.17 o 
  -9   9   8        7.45        2.08     21.06 o 
  -8   9   8      248.82      207.44     35.96 o 
  -7   9   8        2.14       14.83     20.94 o 
  -6   9   8      151.56      160.15     60.71 o 
  -5   9   8        3.41       16.43     15.05 o 
  -4   9   8       36.36       28.47     14.66 o 
  -3   9   8       22.83       36.29     15.32 o 
  -2   9   8        8.18       14.27     12.83 o 
  -1   9   8       38.31       45.42     11.01 o 
   0   9   8        4.15       12.31     10.10 o 
   1   9   8       22.15       14.93      9.40 o 
   2   9   8       38.36       12.18     39.38 o 
   3   9   8        8.88       24.40     16.58 o 
   4   9   8      182.30      186.91     31.49 o 
   5   9   8       59.74       55.68     20.05 o 
   6   9   8       12.24       26.37     17.33 o 
   7   9   8        6.64       29.44     18.06 o 
  -9  10   8       32.17       42.98     22.60 o 
  -8  10   8        6.80       18.09     21.65 o 
  -7  10   8      109.90      121.92     21.91 o 
  -6  10   8       14.45       24.15     16.61 o 
  -5  10   8       12.99       20.89     16.54 o 
  -4  10   8        0.39       -0.75     14.34 o 
  -3  10   8       91.39       91.26     19.76 o 
  -2  10   8      236.24      231.90     36.78 o 
  -1  10   8      128.99      163.14     18.77 o 
   0  10   8       35.98       46.47     13.88 o 
   1  10   8        3.47      -13.56     30.07 o 
   2  10   8       24.40       -0.24     19.56 o 
   3  10   8       65.18      109.94     24.20 o 
   4  10   8       28.07       49.15     19.83 o 
   5  10   8        5.64        9.46     14.58 o 
   6  10   8       32.36       61.07     22.16 o 
   7  10   8        0.22       11.25     16.08 o 
  -9  11   8      244.72      275.20     43.11 o 
  -8  11   8       26.31       36.96     23.94 o 
  -7  11   8       43.38       65.83     20.03 o 
  -6  11   8       20.84       15.69     17.10 o 
  -5  11   8       96.64       92.39     21.24 o 
  -4  11   8       29.79       31.31     22.30 o 
  -3  11   8      688.12      635.17     34.64 o 
  -2  11   8      434.49      445.69     30.42 o 
  -1  11   8      187.56      191.56     35.91 o 
   0  11   8       36.93       47.85     13.41 o 
   1  11   8        4.93       31.02     18.82 o 
   2  11   8        0.75       14.22     30.54 o 
   3  11   8       93.50       75.36     21.47 o 
   4  11   8       64.41       94.83     23.61 o 
   5  11   8      337.97      407.38     36.22 o 
   6  11   8       19.52       39.62     18.25 o 
  -8  12   8       42.78       51.96     26.57 o 
  -7  12   8        5.49       18.16     16.19 o 
  -6  12   8        7.27      -27.59     27.75 o 
  -5  12   8       13.99       22.78     17.20 o 
  -4  12   8       31.25       33.29     17.44 o 
  -3  12   8      328.17      329.86     38.81 o 
  -2  12   8       84.29       83.47     20.77 o 
  -1  12   8       19.57       31.27     17.91 o 
   0  12   8       48.40       49.32     12.91 o 
   1  12   8        1.35        0.45     35.49 o 
   2  12   8        0.83        6.69     31.03 o 
   3  12   8       36.89       48.67     17.89 o 
   4  12   8        0.23       33.33     16.48 o 
   5  12   8       31.03       81.14     23.21 o 
  -7  13   8       39.72       52.57     30.06 o 
  -6  13   8        1.75       19.57     17.44 o 
  -5  13   8       13.82       35.43     18.28 o 
  -4  13   8       97.66      102.28     21.57 o 
  -3  13   8        4.48      -10.95     15.36 o 
  -2  13   8       92.33       65.00     20.05 o 
  -1  13   8      248.13      229.84     27.75 o 
   0  13   8       15.07       27.59     19.24 o 
   1  13   8       15.82       33.79     14.07 o 
   2  13   8       73.76       51.61     38.46 o 
   3  13   8       11.20       60.88     16.23 o 
   4  13   8        1.51       48.09     13.71 o 
  -5  14   8      248.27      198.77     36.91 o 
  -4  14   8      274.28      232.01     28.56 o 
  -3  14   8       21.83       17.40     18.33 o 
  -2  14   8      129.86      120.18     29.33 o 
  -1  14   8       66.59       78.90     21.81 o 
   0  14   8      120.61      109.34     24.27 o 
   1  14   8       58.70       94.95     39.42 o 
   2  14   8       26.97       44.26     27.86 o 
 -10   1   9       85.30       78.17      8.39 o 
  -9   1   9        2.17        3.65      7.98 o 
  -8   1   9       62.61       69.33     10.29 o 
  -7   1   9       73.24       76.72     12.58 o 
  -6   1   9        5.79        5.30      6.06 o 
  -5   1   9        8.83       16.48      8.70 o 
  -4   1   9       61.50       54.63     22.29 o 
  -3   1   9        0.85        4.54     12.84 o 
  -2   1   9      106.13       99.26     14.30 o 
  -1   1   9       36.33       21.14     11.09 o 
   0   1   9        9.69        2.54      8.91 o 
   1   1   9        0.41       17.31     16.05 o 
   2   1   9      109.60       96.71     17.61 o 
   3   1   9       34.78       35.99     13.65 o 
   4   1   9       15.67        9.21     19.53 o 
   5   1   9      168.69      230.54     34.51 o 
   6   1   9      117.06      155.06     22.44 o 
   7   1   9       11.23       32.35     14.07 o 
 -10   2   9       81.36       46.27     10.94 o 
  -9   2   9       10.85        3.51      6.80 o 
  -8   2   9       31.22       39.34     14.09 o 
  -7   2   9       90.05       62.63     15.01 o 
  -6   2   9       11.19       10.89      6.15 o 
  -5   2   9       77.67      139.49     28.37 o 
  -4   2   9       42.07       35.89     21.19 o 
  -3   2   9      165.27      204.75     33.06 o 
  -2   2   9      130.96      122.36     18.72 o 
  -1   2   9       17.46        9.76     12.39 o 
   0   2   9      347.19      332.01     24.94 o 
   1   2   9        4.21       -6.91     34.34 o 
   2   2   9       23.03       29.27     13.04 o 
   3   2   9        0.79       -6.00      9.74 o 
   4   2   9       51.87       60.19     22.78 o 
   5   2   9       75.89      100.27     22.07 o 
   6   2   9        2.03       -1.86     10.86 o 
   7   2   9      167.39      173.90     23.52 o 
 -10   3   9       10.20        9.85      8.74 o 
  -9   3   9      166.08      153.85     14.80 o 
  -8   3   9      108.70      111.28     12.73 o 
  -7   3   9       16.77       10.45     19.67 o 
  -6   3   9       22.10       35.13     22.37 o 
  -5   3   9      142.49      185.08     31.81 o 
  -4   3   9      289.28      271.58     36.24 o 
  -2   3   9        1.48        4.38     18.71 o 
  -1   3   9       99.41       95.91     17.52 o 
   0   3   9       68.99       76.55     32.39 o 
   1   3   9      108.90      122.85     49.25 o 
   2   3   9       14.05       14.51     16.27 o 
   3   3   9       44.09       64.40     15.87 o 
   4   3   9      262.11      298.50     49.38 o 
   5   3   9       23.02        5.70     10.99 o 
   6   3   9       15.23       14.76     12.47 o 
   7   3   9       26.06       20.68     13.24 o 
 -10   4   9      109.92       90.40     28.51 o 
  -9   4   9       23.68       36.62     23.54 o 
  -8   4   9      256.10      244.16     38.70 o 
  -7   4   9        2.30       18.88     21.85 o 
  -6   4   9        9.39       36.22     22.21 o 
  -5   4   9       39.70       36.69     21.57 o 
  -4   4   9        8.11       11.72     20.08 o 
  -2   4   9      262.63      255.47     36.51 o 
  -1   4   9      169.62      172.33     21.38 o 
   0   4   9      149.86      160.84     32.33 o 
   1   4   9       37.87       16.28     12.56 o 
   2   4   9        1.51        5.88     14.17 o 
   3   4   9       65.63       62.92     21.84 o 
   4   4   9       41.54       63.76     22.53 o 
   5   4   9       46.51       45.46     20.87 o 
   6   4   9       43.14       31.10     14.37 o 
   7   4   9        2.40       19.49     13.11 o 
 -10   5   9       11.26       30.72     22.17 o 
  -9   5   9      159.38      177.59     34.52 o 
  -8   5   9       25.48       34.34     22.72 o 
  -7   5   9       35.26       67.06     25.37 o 
  -6   5   9        2.49       22.28     21.74 o 
  -5   5   9       49.47       53.33     24.60 o 
  -4   5   9      122.38      123.95     29.65 o 
  -3   5   9       61.86       42.54     23.57 o 
  -2   5   9       35.39       57.80     24.23 o 
  -1   5   9       93.61      112.08     18.01 o 
   0   5   9      401.98      350.76     25.40 o 
   1   5   9       15.79        9.46     24.29 o 
   2   5   9        7.55       14.25     15.72 o 
   3   5   9        0.74       13.49     15.19 o 
   4   5   9        0.30      -11.13     13.19 o 
   5   5   9       50.24       43.86     22.53 o 
   6   5   9        0.07       14.02     15.75 o 
  -9   6   9        0.42       21.45     22.83 o 
  -8   6   9       74.74       89.45     28.57 o 
  -7   6   9        4.41        6.53     21.03 o 
  -6   6   9       21.84       53.75     24.63 o 
  -5   6   9        0.08      -13.44     18.84 o 
  -4   6   9        0.63       17.12     20.24 o 
  -3   6   9        1.14        2.34     19.13 o 
  -2   6   9        3.57       20.04     21.58 o 
  -1   6   9       75.28       81.78     16.36 o 
   0   6   9       10.41        0.26     10.45 o 
   1   6   9        8.62       13.15     16.68 o 
   2   6   9       43.31       27.14     17.64 o 
   3   6   9       53.12       79.93     24.70 o 
   4   6   9        1.13       -5.72     13.23 o 
   5   6   9        1.26       -5.68     15.16 o 
   6   6   9       87.72       58.73     22.36 o 
  -9   7   9        5.04        9.16     20.70 o 
  -8   7   9       48.85       42.12     25.12 o 
  -7   7   9       43.82       47.51     25.55 o 
  -6   7   9       56.84       51.99     25.84 o 
  -5   7   9        2.20       -8.64     24.68 o 
  -4   7   9       28.60       69.25     25.28 o 
  -3   7   9      325.16      389.05     44.97 o 
  -2   7   9        8.30       19.39     22.01 o 
  -1   7   9       22.41       42.49     25.49 o 
   0   7   9      205.90      167.73     48.26 o 
   1   7   9      129.63      139.65     21.79 o 
   2   7   9       55.65      113.76     24.61 o 
   3   7   9        3.00        1.41     14.80 o 
   4   7   9        1.65       11.75     14.61 o 
   5   7   9      232.06      349.53     44.99 o 
  -8   8   9       13.16       10.85     24.43 o 
  -7   8   9       29.96       40.11     24.56 o 
  -6   8   9       55.32       21.01     22.95 o 
  -5   8   9       13.39       35.25     17.44 o 
  -4   8   9        0.02       25.61     31.04 o 
  -3   8   9      194.05      178.07     34.97 o 
  -2   8   9      198.15      195.07     35.08 o 
  -1   8   9       36.23       41.77     25.50 o 
   0   8   9        2.05        2.92     21.99 o 
   1   8   9      326.35      295.34     48.98 o 
   2   8   9        0.81       40.36     17.99 o 
   3   8   9       21.15       20.27     16.06 o 
   4   8   9      107.74      124.25     28.82 o 
   5   8   9      192.34      211.22     35.95 o 
  -7   9   9       16.08        4.27     21.80 o 
  -6   9   9        7.43       17.86     22.09 o 
  -5   9   9       28.79       21.73     17.42 o 
  -4   9   9        8.98       11.59     16.60 o 
  -3   9   9       16.00       36.63     17.06 o 
  -2   9   9        0.00       -0.76     20.76 o 
  -1   9   9       27.11       23.14     24.13 o 
   0   9   9       15.79       27.77     12.72 o 
   1   9   9        0.05       13.79     12.68 o 
   2   9   9        1.11       39.33     16.33 o 
   3   9   9       91.66       57.35     19.96 o 
   4   9   9        0.25       21.45     15.90 o 
  -6  10   9       64.75       57.31     26.70 o 
  -5  10   9       18.23       24.63     18.41 o 
  -4  10   9       14.45       14.41     17.17 o 
  -3  10   9       67.30       54.77     18.77 o 
  -2  10   9      144.63      121.47     32.47 o 
  -1  10   9       64.93       47.39     28.22 o 
   0  10   9       70.10       51.54     29.10 o 
   1  10   9       14.09       14.27     38.26 o 
   2  10   9        1.48       47.85     16.68 o 
   3  10   9       25.39       47.20     18.17 o 
  -5  11   9        9.45       21.59     27.30 o 
  -4  11   9       53.02       96.53     31.88 o 
  -3  11   9       38.33       37.27     17.97 o 
  -2  11   9        6.35       10.17     16.95 o 
  -1  11   9       59.15       19.32     25.86 o 
   0  11   9        3.95      -25.28     23.80 o 
   1  11   9       32.86      203.57     19.80 o 
  -7   0  10        4.40        7.69      7.05 o 
  -6   0  10        9.81       20.19      6.80 o 
   1   0  10      104.08      101.08     26.10 o 
   2   0  10        8.76       -3.47     16.06 o 
   3   0  10       13.23       35.98     20.79 o 
  -7   1  10        5.97        7.47      4.79 o 
  -6   1  10       13.60        7.92      6.16 o 
  -5   1  10      188.36      192.70     33.92 o 
  -4   1  10       54.30       39.10     24.01 o 
  -3   1  10      138.28      160.52     33.66 o 
  -2   1  10      239.53      199.53     37.86 o 
  -1   1  10        1.28      -13.69     34.48 o 
   0   1  10       29.29       56.32     21.93 o 
   1   1  10       22.02       47.49     19.66 o 
   2   1  10        0.90       16.77     12.82 o 
   3   1  10       27.18       29.84     14.34 o 
  -7   2  10        0.15       20.57     20.60 o 
  -6   2  10       92.26      129.41     29.82 o 
  -5   2  10        0.07        4.53     20.04 o 
  -4   2  10       89.81      116.82     29.81 o 
  -3   2  10       47.77       30.10     25.42 o 
  -2   2  10        0.00      -33.45     21.74 o 
  -1   2  10      194.09      198.79     53.76 o 
   0   2  10       42.17       56.02     48.91 o 
   1   2  10       38.45       74.18     22.12 o 
   2   2  10       85.91       87.51     25.94 o 
   3   2  10        0.71       -5.13     14.52 o 
  -6   3  10       20.78       64.36     24.85 o 
  -5   3  10      109.69       97.49     28.55 o 
  -4   3  10       30.99       62.61     26.55 o 
  -3   3  10       72.38       89.95     29.83 o 
  -2   3  10        4.51       -7.98     23.26 o 
  -1   3  10       42.95       -3.30     25.81 o 
   0   3  10       87.72       67.14     22.68 o 
   1   3  10      165.66      212.60     34.54 o 
   2   3  10        0.94       30.87     18.06 o 
   3   3  10       73.02      135.65     28.90 o 
  -6   4  10       15.67       34.32     23.05 o 
  -5   4  10        3.32       34.14     23.50 o 
  -4   4  10        1.01       42.86     25.66 o 
  -3   4  10        1.15        7.05     23.02 o 
  -2   4  10      132.27      111.91     32.10 o 
  -1   4  10       13.90       26.43     27.06 o 
   0   4  10      112.36       77.67     46.07 o 
   1   4  10        7.12       31.42     18.86 o 
   2   4  10      141.17      173.17     32.91 o 
  -5   5  10      114.05      136.83     32.51 o 
  -4   5  10        5.92        3.84     22.65 o 
  -3   5  10        8.02       31.37     25.91 o 
  -2   5  10       14.39       12.92     25.47 o 
  -1   5  10        0.24      -33.05     23.55 o 
   0   5  10        4.69       28.03     59.51 o 
   1   5  10      115.95      171.33     31.23 o 
  -4   6  10        8.34      -14.77     20.50 o 
  -3   6  10       21.09       38.34     25.29 o 
  -2   6  10       86.07       74.27     30.43 o 
  -1   6  10       13.45       26.05     27.25 o 
   0   6  10       56.81      -14.82     26.43 o 
                                                 
